# Supplementary material for: Immune-Related lncRNA Pairs as Prognostic Signature and Immune-Landscape Predictor in Lung Adenocarcinoma
Source: Front Oncol. 2022 Jan 10;11:673567. doi: 10.3389/fonc.2021.673567 (PMC8784752; doi:10.3389/fonc.2021.673567)
Supplement: Supplementary file 1 [file DataSheet_1.xls]

## Sheet: Table S1
A total of 1209 immune-related lncRNAs were identified by co-expression analysis
ImmuneGene	lncRNA	Correlation	p value	Regulation
KCNH2	AC026979.2	0.441042	4.52e-25	postive
EED	NCK1-DT	0.422929	5.51e-23	postive
TANK	NCK1-DT	0.402527	8.8e-21	postive
NCK1	NCK1-DT	0.655805	2e-62	postive
RFXAP	AC012360.3	0.53421	5.11e-38	postive
MAVS	AC012360.3	0.407976	2.35e-21	postive
ZC3HAV1L	AC012360.3	0.450002	3.77e-26	postive
MAPK8	AC012360.3	0.437985	1.04e-24	postive
DDX17	AC012360.3	0.503913	2.31e-33	postive
NFAT5	AC012360.3	0.432513	4.5e-24	postive
LTB4R2	AC012360.3	0.466183	3.5e-28	postive
GNRH1	AC012360.3	0.538686	9.55e-39	postive
ANGPTL1	AC012360.3	0.429439	1.01e-23	postive
NR2C1	AC012360.3	0.509654	3.28e-34	postive
NR2C2	AC012360.3	0.555289	1.52e-41	postive
SOS1	AC012360.3	0.456591	5.78e-27	postive
BRAF	AC012360.3	0.473922	3.41e-29	postive
RHOA	AC012360.3	-0.409261	1.71e-21	negative
PDK1	AC012360.3	0.401669	1.08e-20	postive
TRAJ2	AC012360.3	0.415511	3.63e-22	postive
TRAJ3	AC012360.3	0.423577	4.66e-23	postive
CHGA	AL590666.2	0.426702	2.08e-23	postive
OSGIN1	AL590666.2	0.407654	2.54e-21	postive
NR0B1	AL590666.2	0.514203	6.82e-35	postive
SSTR1	AL590666.2	0.410363	1.31e-21	postive
CREB1	AL049840.6	0.413276	6.35e-22	postive
CIITA	AL049840.6	0.42526	3.02e-23	postive
ZC3HAV1	AL049840.6	0.432937	4.02e-24	postive
TRAF3	AL049840.6	0.455611	7.65e-27	postive
LTB4R	AL049840.6	0.400424	1.46e-20	postive
DDX17	AL049840.6	0.549505	1.49e-40	postive
IRF9	AL049840.6	0.469818	1.18e-28	postive
TXK	AL049840.6	0.421336	8.29e-23	postive
NFAT5	AL049840.6	0.494636	4.98e-32	postive
IGHD4-4	AL049840.6	0.429538	9.88e-24	postive
IGHD6-6	AL049840.6	0.402125	9.69e-21	postive
LTB4R2	AL049840.6	0.537237	1.65e-38	postive
GNRH1	AL049840.6	0.669693	5.78e-66	postive
ANGPTL1	AL049840.6	0.458414	3.41e-27	postive
BMPR2	AL049840.6	0.401898	1.02e-20	postive
NR2C1	AL049840.6	0.422415	6.29e-23	postive
NR2C2	AL049840.6	0.536343	2.3e-38	postive
RORA	AL049840.6	0.507554	6.73e-34	postive
SH3BP2	AL049840.6	0.43941	7.05e-25	postive
BRAF	AL049840.6	0.534559	4.48e-38	postive
ITK	AL049840.6	0.422662	5.9e-23	postive
CBL	AL049840.6	0.451272	2.63e-26	postive
CBLB	AL049840.6	0.424964	3.26e-23	postive
TRAJ1	AL049840.6	0.49376	6.62e-32	postive
TRAJ2	AL049840.6	0.493828	6.48e-32	postive
TRAJ3	AL049840.6	0.548533	2.18e-40	postive
TRAJ5	AL049840.6	0.494171	5.79e-32	postive
TRAJ6	AL049840.6	0.464461	5.83e-28	postive
TRAJ8	AL049840.6	0.492868	8.84e-32	postive
TRAJ10	AL049840.6	0.449693	4.11e-26	postive
TRAJ13	AL049840.6	0.495902	3.29e-32	postive
TRAJ14	AL049840.6	0.477026	1.32e-29	postive
TRAJ16	AL049840.6	0.464085	6.51e-28	postive
TRAJ17	AL049840.6	0.474663	2.72e-29	postive
TRAJ18	AL049840.6	0.42538	2.93e-23	postive
TRAJ21	AL049840.6	0.505774	1.23e-33	postive
TRAJ31	AL049840.6	0.500244	7.86e-33	postive
TRAJ37	AL049840.6	0.497674	1.84e-32	postive
TRAJ38	AL049840.6	0.490058	2.19e-31	postive
TRAJ39	AL049840.6	0.514523	6.1e-35	postive
PSMD14	MIR4435-2HG	0.487278	5.33e-31	postive
TMSB10	MIR4435-2HG	0.535473	3.19e-38	postive
PPIA	MIR4435-2HG	0.400435	1.45e-20	postive
CKLF	MIR4435-2HG	0.436722	1.46e-24	postive
LCN12	LINC00106	0.455478	7.95e-27	postive
LMBR1L	LINC00106	0.48128	3.53e-30	postive
DDX17	LINC00106	0.431507	5.88e-24	postive
IRF9	LINC00106	0.453029	1.6e-26	postive
LTB4R2	LINC00106	0.407232	2.82e-21	postive
PLXNB1	LINC00106	0.439141	7.59e-25	postive
IL11RA	LINC00106	0.418053	1.91e-22	postive
HLA-G	AL109615.3	0.557475	6.31e-42	postive
CREB1	AC011676.1	0.533023	7.93e-38	postive
UBR1	AC011676.1	0.508943	4.19e-34	postive
ZC3HAV1	AC011676.1	0.446348	1.05e-25	postive
CYLD	AC011676.1	0.449146	4.79e-26	postive
EIF2AK2	AC011676.1	0.41036	1.31e-21	postive
LMBR1	AC011676.1	0.41871	1.62e-22	postive
DDX17	AC011676.1	0.455325	8.31e-27	postive
JAK2	AC011676.1	0.471673	6.75e-29	postive
PTK2	AC011676.1	0.427518	1.68e-23	postive
NFAT5	AC011676.1	0.673219	6.81e-67	postive
PIK3CA	AC011676.1	0.46458	5.63e-28	postive
PIK3CB	AC011676.1	0.413545	5.94e-22	postive
GNRH1	AC011676.1	0.54057	4.68e-39	postive
ANGPTL1	AC011676.1	0.482103	2.73e-30	postive
BMPR2	AC011676.1	0.409237	1.72e-21	postive
CRLF3	AC011676.1	0.517638	2.05e-35	postive
NR2C2	AC011676.1	0.524141	2.03e-36	postive
RORA	AC011676.1	0.560088	2.2e-42	postive
SOS1	AC011676.1	0.44633	1.05e-25	postive
BRAF	AC011676.1	0.543107	1.78e-39	postive
TEC	AC011676.1	0.440279	5.57e-25	postive
CBL	AC011676.1	0.455876	7.09e-27	postive
CBLB	AC011676.1	0.489192	2.89e-31	postive
RASGRP1	AC011676.1	0.409985	1.43e-21	postive
TRAJ1	AC011676.1	0.578815	8.59e-46	postive
TRAJ2	AC011676.1	0.54993	1.26e-40	postive
TRAJ3	AC011676.1	0.597058	2.49e-49	postive
TRAJ5	AC011676.1	0.588982	9.78e-48	postive
TRAJ6	AC011676.1	0.625967	2e-55	postive
TRAJ8	AC011676.1	0.533176	7.5e-38	postive
TRAJ10	AC011676.1	0.628577	5.25e-56	postive
TRAJ13	AC011676.1	0.578451	1.01e-45	postive
TRAJ14	AC011676.1	0.574062	6.6e-45	postive
TRAJ16	AC011676.1	0.589154	9.05e-48	postive
TRAJ17	AC011676.1	0.552507	4.58e-41	postive
TRAJ18	AC011676.1	0.602716	1.79e-50	postive
TRAJ21	AC011676.1	0.603905	1.02e-50	postive
TRAJ31	AC011676.1	0.613482	1.03e-52	postive
TRAJ37	AC011676.1	0.618688	7.88e-54	postive
TRAJ38	AC011676.1	0.63291	5.51e-57	postive
TRAJ39	AC011676.1	0.611313	2.95e-52	postive
CREB1	DGCR11	0.482315	2.55e-30	postive
UBR1	DGCR11	0.502414	3.81e-33	postive
LMBR1	DGCR11	0.412245	8.2e-22	postive
IREB2	DGCR11	0.415165	3.96e-22	postive
DDX17	DGCR11	0.406924	3.04e-21	postive
NFAT5	DGCR11	0.528574	4.07e-37	postive
PIK3R1	DGCR11	0.415752	3.42e-22	postive
GNRH1	DGCR11	0.511697	1.63e-34	postive
ACVR2A	DGCR11	0.400765	1.34e-20	postive
ANGPTL1	DGCR11	0.458355	3.47e-27	postive
BMPR1A	DGCR11	0.40269	8.46e-21	postive
BMPR2	DGCR11	0.436225	1.67e-24	postive
CRLF3	DGCR11	0.406229	3.6e-21	postive
NR2C2	DGCR11	0.488108	4.09e-31	postive
RORA	DGCR11	0.510616	2.36e-34	postive
SOS1	DGCR11	0.426294	2.31e-23	postive
BRAF	DGCR11	0.519757	9.7e-36	postive
TEC	DGCR11	0.401385	1.16e-20	postive
CBLB	DGCR11	0.464111	6.46e-28	postive
RASGRP1	DGCR11	0.401206	1.21e-20	postive
TRAJ1	DGCR11	0.470907	8.51e-29	postive
TRAJ2	DGCR11	0.468269	1.88e-28	postive
TRAJ3	DGCR11	0.523866	2.24e-36	postive
TRAJ5	DGCR11	0.501935	4.47e-33	postive
TRAJ6	DGCR11	0.505111	1.54e-33	postive
TRAJ8	DGCR11	0.504496	1.89e-33	postive
TRAJ10	DGCR11	0.515597	4.2e-35	postive
TRAJ13	DGCR11	0.494686	4.9e-32	postive
TRAJ14	DGCR11	0.499408	1.04e-32	postive
TRAJ16	DGCR11	0.501397	5.35e-33	postive
TRAJ17	DGCR11	0.499938	8.7e-33	postive
TRAJ18	DGCR11	0.454879	9.44e-27	postive
TRAJ21	DGCR11	0.52606	1.02e-36	postive
TRAJ31	DGCR11	0.534519	4.55e-38	postive
TRAJ37	DGCR11	0.523104	2.94e-36	postive
TRAJ38	DGCR11	0.545381	7.41e-40	postive
TRAJ39	DGCR11	0.548976	1.83e-40	postive
BPIFB4	LINC02593	0.580397	4.33e-46	postive
CREB1	AC093297.2	0.420898	9.28e-23	postive
ZC3HAV1	AC093297.2	0.404892	4.98e-21	postive
SP1	AC093297.2	0.419007	1.5e-22	postive
IREB2	AC093297.2	0.411503	9.86e-22	postive
DDX17	AC093297.2	0.409808	1.5e-21	postive
NFAT5	AC093297.2	0.43707	1.33e-24	postive
LTB4R2	AC093297.2	0.402088	9.78e-21	postive
GNRH1	AC093297.2	0.457748	4.14e-27	postive
NR2C2	AC093297.2	0.514629	5.88e-35	postive
RORA	AC093297.2	0.441188	4.34e-25	postive
SOS1	AC093297.2	0.418672	1.64e-22	postive
BRAF	AC093297.2	0.536054	2.57e-38	postive
CBLB	AC093297.2	0.422697	5.85e-23	postive
TRAJ5	AC093297.2	0.405166	4.66e-21	postive
TRAJ31	AC093297.2	0.42857	1.27e-23	postive
TRAJ37	AC093297.2	0.4079	2.39e-21	postive
TRAJ38	AC093297.2	0.42121	8.57e-23	postive
TRAJ39	AC093297.2	0.415825	3.35e-22	postive
CREB1	AC005070.3	0.816748	2.64e-120	postive
RFXAP	AC005070.3	0.51142	1.79e-34	postive
AP3B1	AC005070.3	0.416164	3.08e-22	postive
PSMD6	AC005070.3	0.45033	3.43e-26	postive
UBR1	AC005070.3	0.675521	1.66e-67	postive
ZC3HAV1	AC005070.3	0.581631	2.53e-46	postive
ZC3HAV1L	AC005070.3	0.527464	6.1e-37	postive
IFNAR1	AC005070.3	0.438782	8.36e-25	postive
TLR4	AC005070.3	0.431168	6.43e-24	postive
IL15	AC005070.3	0.602087	2.4e-50	postive
CYLD	AC005070.3	0.645124	7.88e-60	postive
EIF2AK2	AC005070.3	0.54352	1.52e-39	postive
MAPK8	AC005070.3	0.572462	1.3e-44	postive
PDGFRA	AC005070.3	0.442835	2.77e-25	postive
TLR1	AC005070.3	0.522524	3.62e-36	postive
FGF2	AC005070.3	0.415679	3.48e-22	postive
NFKBIZ	AC005070.3	0.474286	3.05e-29	postive
LMBR1	AC005070.3	0.606542	2.92e-51	postive
SP1	AC005070.3	0.454499	1.05e-26	postive
EED	AC005070.3	0.453002	1.61e-26	postive
LIMS1	AC005070.3	0.532615	9.23e-38	postive
IREB2	AC005070.3	0.616733	2.08e-53	postive
DDX17	AC005070.3	0.611717	2.42e-52	postive
TANK	AC005070.3	0.442334	3.17e-25	postive
PIK3CG	AC005070.3	0.598642	1.2e-49	postive
JAK2	AC005070.3	0.684629	5.45e-70	postive
PTK2	AC005070.3	0.467059	2.7e-28	postive
TXK	AC005070.3	0.620459	3.25e-54	postive
PPP3CA	AC005070.3	0.416268	3e-22	postive
PPP3CB	AC005070.3	0.504839	1.69e-33	postive
NFAT5	AC005070.3	0.898152	9.04e-179	postive
NFATC2	AC005070.3	0.432544	4.46e-24	postive
NFATC3	AC005070.3	0.513092	1e-34	postive
MALT1	AC005070.3	0.559934	2.34e-42	postive
PIK3R1	AC005070.3	0.666158	4.8e-65	postive
PIK3CA	AC005070.3	0.694916	6.6e-73	postive
PIK3CB	AC005070.3	0.510279	2.65e-34	postive
AKT3	AC005070.3	0.580472	4.19e-46	postive
GSK3B	AC005070.3	0.458432	3.4e-27	postive
RASGRP3	AC005070.3	0.549741	1.36e-40	postive
IGHD4-4	AC005070.3	0.506992	8.14e-34	postive
IGHD6-6	AC005070.3	0.528484	4.21e-37	postive
LTB4R2	AC005070.3	0.440147	5.77e-25	postive
PLXNC1	AC005070.3	0.519337	1.13e-35	postive
ROBO2	AC005070.3	0.409118	1.78e-21	postive
FGF7	AC005070.3	0.491879	1.22e-31	postive
GMFB	AC005070.3	0.468293	1.87e-28	postive
GNRH1	AC005070.3	0.762204	1.52e-95	postive
IL6ST	AC005070.3	0.670384	3.81e-66	postive
IL7	AC005070.3	0.462977	9.02e-28	postive
RABEP1	AC005070.3	0.585803	4.03e-47	postive
TNFSF8	AC005070.3	0.465813	3.91e-28	postive
ACVR2A	AC005070.3	0.639806	1.42e-58	postive
ACVR2B	AC005070.3	0.409547	1.6e-21	postive
ANGPTL1	AC005070.3	0.789192	7.1e-107	postive
BMPR1A	AC005070.3	0.556528	9.23e-42	postive
BMPR2	AC005070.3	0.737639	1.79e-86	postive
CRLF3	AC005070.3	0.69613	2.93e-73	postive
IL18R1	AC005070.3	0.454277	1.12e-26	postive
LIFR	AC005070.3	0.508004	5.77e-34	postive
NR1D2	AC005070.3	0.519311	1.14e-35	postive
NR2C1	AC005070.3	0.479858	5.5e-30	postive
NR2C2	AC005070.3	0.695056	6.01e-73	postive
NR3C1	AC005070.3	0.508749	4.47e-34	postive
RORA	AC005070.3	0.879374	1.22e-161	postive
SOS1	AC005070.3	0.684068	7.8e-70	postive
SOS2	AC005070.3	0.60224	2.24e-50	postive
BRAF	AC005070.3	0.834632	2.68e-130	postive
PTPRC	AC005070.3	0.488403	3.72e-31	postive
ITK	AC005070.3	0.550512	1e-40	postive
TEC	AC005070.3	0.492831	8.95e-32	postive
CD28	AC005070.3	0.542389	2.34e-39	postive
CBL	AC005070.3	0.620904	2.6e-54	postive
CBLB	AC005070.3	0.741951	5.45e-88	postive
RASGRP1	AC005070.3	0.543904	1.31e-39	postive
PDK1	AC005070.3	0.629497	3.26e-56	postive
TRAJ1	AC005070.3	0.784702	7.07e-105	postive
TRAJ2	AC005070.3	0.808051	7.84e-116	postive
TRAJ3	AC005070.3	0.836782	1.4e-131	postive
TRAJ5	AC005070.3	0.852932	7.57e-142	postive
TRAJ6	AC005070.3	0.847745	2.03e-138	postive
TRAJ8	AC005070.3	0.815262	1.59e-119	postive
TRAJ10	AC005070.3	0.838702	9.66e-133	postive
TRAJ13	AC005070.3	0.851244	1.02e-140	postive
TRAJ14	AC005070.3	0.827996	1.86e-126	postive
TRAJ16	AC005070.3	0.8308	4.65e-128	postive
TRAJ17	AC005070.3	0.783967	1.48e-104	postive
TRAJ18	AC005070.3	0.772889	7.65e-100	postive
TRAJ21	AC005070.3	0.870367	2.06e-154	postive
TRAJ31	AC005070.3	0.878933	2.83e-161	postive
TRAJ37	AC005070.3	0.872059	9.94e-156	postive
TRAJ38	AC005070.3	0.907825	5.91e-189	postive
TRAJ39	AC005070.3	0.895038	1.04e-175	postive
C5AR2	FAM83A-AS1	0.455811	7.23e-27	postive
FABP5	AC026704.1	0.510778	2.23e-34	postive
NFAT5	AC026704.1	0.4346	2.58e-24	postive
GNRH1	AC026704.1	0.418334	1.78e-22	postive
RORA	AC026704.1	0.404124	5.99e-21	postive
TRAJ38	AC026704.1	0.408395	2.12e-21	postive
NOX1	AC068305.2	0.410896	1.15e-21	postive
CREB1	AC018682.1	0.67234	1.16e-66	postive
UBR1	AC018682.1	0.502545	3.65e-33	postive
ZC3HAV1	AC018682.1	0.466446	3.24e-28	postive
ZC3HAV1L	AC018682.1	0.478403	8.63e-30	postive
TLR4	AC018682.1	0.461523	1.38e-27	postive
IL15	AC018682.1	0.609133	8.45e-52	postive
CYLD	AC018682.1	0.495057	4.34e-32	postive
ITGAV	AC018682.1	0.430253	8.18e-24	postive
EIF2AK2	AC018682.1	0.437647	1.14e-24	postive
MAPK8	AC018682.1	0.485553	9.21e-31	postive
PDGFRA	AC018682.1	0.473722	3.63e-29	postive
TLR1	AC018682.1	0.531159	1.58e-37	postive
NFKBIZ	AC018682.1	0.561931	1.04e-42	postive
LMBR1	AC018682.1	0.523704	2.37e-36	postive
LIMS1	AC018682.1	0.522431	3.75e-36	postive
IREB2	AC018682.1	0.490736	1.76e-31	postive
IL7R	AC018682.1	0.405328	4.48e-21	postive
DDX17	AC018682.1	0.470071	1.09e-28	postive
TANK	AC018682.1	0.417707	2.09e-22	postive
PIK3CG	AC018682.1	0.520981	6.28e-36	postive
JAK2	AC018682.1	0.614144	7.42e-53	postive
TXK	AC018682.1	0.533643	6.3e-38	postive
NFAT5	AC018682.1	0.672795	8.82e-67	postive
MALT1	AC018682.1	0.503548	2.61e-33	postive
PIK3R1	AC018682.1	0.519509	1.06e-35	postive
PIK3CA	AC018682.1	0.650249	4.61e-61	postive
PIK3CB	AC018682.1	0.478648	8e-30	postive
AKT3	AC018682.1	0.487215	5.44e-31	postive
GSK3B	AC018682.1	0.40365	6.72e-21	postive
RASGRP3	AC018682.1	0.492081	1.14e-31	postive
IGHD6-6	AC018682.1	0.411147	1.08e-21	postive
FPR2	AC018682.1	0.422524	6.12e-23	postive
LTB4R2	AC018682.1	0.423364	4.93e-23	postive
PLXNC1	AC018682.1	0.412721	7.29e-22	postive
FGF7	AC018682.1	0.49255	9.81e-32	postive
GNRH1	AC018682.1	0.632286	7.64e-57	postive
IL6ST	AC018682.1	0.515589	4.21e-35	postive
IL7	AC018682.1	0.440387	5.41e-25	postive
INHBA	AC018682.1	0.419975	1.17e-22	postive
RABEP1	AC018682.1	0.469622	1.25e-28	postive
ACVR2A	AC018682.1	0.452117	2.07e-26	postive
ANGPTL1	AC018682.1	0.759655	1.49e-94	postive
BMPR2	AC018682.1	0.600192	5.83e-50	postive
CRLF3	AC018682.1	0.583596	1.07e-46	postive
IL18R1	AC018682.1	0.558119	4.87e-42	postive
IL18RAP	AC018682.1	0.412305	8.08e-22	postive
IL1RAP	AC018682.1	0.412388	7.92e-22	postive
NR2C2	AC018682.1	0.559733	2.54e-42	postive
RORA	AC018682.1	0.698271	6.94e-74	postive
SH3BP2	AC018682.1	0.437681	1.13e-24	postive
SOS1	AC018682.1	0.56641	1.64e-43	postive
SOS2	AC018682.1	0.50419	2.1e-33	postive
BRAF	AC018682.1	0.641295	6.34e-59	postive
PTPRC	AC018682.1	0.462323	1.09e-27	postive
ITK	AC018682.1	0.497514	1.94e-32	postive
TEC	AC018682.1	0.43335	3.6e-24	postive
CD28	AC018682.1	0.437944	1.05e-24	postive
CBL	AC018682.1	0.583749	9.98e-47	postive
CBLB	AC018682.1	0.713215	2.06e-78	postive
RASGRP1	AC018682.1	0.451857	2.23e-26	postive
PDK1	AC018682.1	0.630616	1.83e-56	postive
TRAJ1	AC018682.1	0.573342	8.97e-45	postive
TRAJ2	AC018682.1	0.551009	8.26e-41	postive
TRAJ3	AC018682.1	0.629966	2.56e-56	postive
TRAJ5	AC018682.1	0.668949	9.05e-66	postive
TRAJ6	AC018682.1	0.630031	2.47e-56	postive
TRAJ8	AC018682.1	0.555053	1.66e-41	postive
TRAJ10	AC018682.1	0.660375	1.44e-63	postive
TRAJ13	AC018682.1	0.616523	2.3e-53	postive
TRAJ14	AC018682.1	0.599648	7.51e-50	postive
TRAJ16	AC018682.1	0.638285	3.2e-58	postive
TRAJ17	AC018682.1	0.60993	5.76e-52	postive
TRAJ18	AC018682.1	0.586318	3.21e-47	postive
TRAJ21	AC018682.1	0.656622	1.25e-62	postive
TRAJ31	AC018682.1	0.657624	7.04e-63	postive
TRAJ37	AC018682.1	0.61498	4.93e-53	postive
TRAJ38	AC018682.1	0.699758	2.53e-74	postive
TRAJ39	AC018682.1	0.675262	1.94e-67	postive
GIPR	PRDM16-DT	0.418907	1.54e-22	postive
CREB1	AC010226.1	0.701106	1.01e-74	postive
CIITA	AC010226.1	0.469214	1.42e-28	postive
RFXAP	AC010226.1	0.489415	2.69e-31	postive
AP3B1	AC010226.1	0.445159	1.46e-25	postive
ERAP1	AC010226.1	0.435424	2.07e-24	postive
UBR1	AC010226.1	0.598486	1.29e-49	postive
ZC3HAV1	AC010226.1	0.447392	7.83e-26	postive
IFNAR1	AC010226.1	0.437877	1.07e-24	postive
TLR4	AC010226.1	0.456285	6.31e-27	postive
TLR2	AC010226.1	0.402611	8.63e-21	postive
IL15	AC010226.1	0.635025	1.81e-57	postive
CYLD	AC010226.1	0.693886	1.31e-72	postive
EIF2AK2	AC010226.1	0.410688	1.21e-21	postive
MAPK8	AC010226.1	0.439216	7.43e-25	postive
PDGFRA	AC010226.1	0.400115	1.57e-20	postive
TLR1	AC010226.1	0.478175	9.26e-30	postive
NFKBIZ	AC010226.1	0.423753	4.46e-23	postive
LMBR1	AC010226.1	0.442645	2.91e-25	postive
LIMS1	AC010226.1	0.451004	2.84e-26	postive
IREB2	AC010226.1	0.483532	1.74e-30	postive
IL7R	AC010226.1	0.443652	2.21e-25	postive
DDX17	AC010226.1	0.570232	3.33e-44	postive
TRIM22	AC010226.1	0.406173	3.65e-21	postive
TANK	AC010226.1	0.428403	1.33e-23	postive
PIK3CG	AC010226.1	0.580252	4.61e-46	postive
JAK2	AC010226.1	0.658169	5.14e-63	postive
TXK	AC010226.1	0.561033	1.5e-42	postive
PPP3CB	AC010226.1	0.42255	6.08e-23	postive
PPP3CC	AC010226.1	0.454555	1.04e-26	postive
NFAT5	AC010226.1	0.823061	1.06e-123	postive
NFATC3	AC010226.1	0.557881	5.36e-42	postive
MALT1	AC010226.1	0.485437	9.56e-31	postive
PIK3R1	AC010226.1	0.624691	3.84e-55	postive
PIK3CA	AC010226.1	0.575873	3.05e-45	postive
AKT3	AC010226.1	0.457541	4.39e-27	postive
RASGRP3	AC010226.1	0.548035	2.65e-40	postive
PRKCB	AC010226.1	0.445182	1.45e-25	postive
IGHD4-4	AC010226.1	0.461947	1.22e-27	postive
IGHD6-6	AC010226.1	0.516073	3.55e-35	postive
PLXNC1	AC010226.1	0.509723	3.21e-34	postive
ROBO2	AC010226.1	0.486751	6.3e-31	postive
FGF7	AC010226.1	0.418509	1.7e-22	postive
GNRH1	AC010226.1	0.705376	5.3e-76	postive
IL6ST	AC010226.1	0.594882	6.76e-49	postive
IL7	AC010226.1	0.5157	4.05e-35	postive
RABEP1	AC010226.1	0.55731	6.74e-42	postive
TNFSF8	AC010226.1	0.502019	4.35e-33	postive
ACVR2A	AC010226.1	0.564576	3.51e-43	postive
ANGPTL1	AC010226.1	0.67925	1.64e-68	postive
BMPR1A	AC010226.1	0.475205	2.31e-29	postive
BMPR2	AC010226.1	0.622255	1.32e-54	postive
CRLF3	AC010226.1	0.594133	9.52e-49	postive
IL18R1	AC010226.1	0.443811	2.11e-25	postive
LIFR	AC010226.1	0.431812	5.42e-24	postive
NR1D2	AC010226.1	0.461356	1.45e-27	postive
NR2C2	AC010226.1	0.612478	1.68e-52	postive
NR3C1	AC010226.1	0.493672	6.81e-32	postive
NR3C2	AC010226.1	0.431385	6.07e-24	postive
RORA	AC010226.1	0.78599	1.91e-105	postive
SOS1	AC010226.1	0.548917	1.88e-40	postive
SOS2	AC010226.1	0.537119	1.72e-38	postive
BRAF	AC010226.1	0.66856	1.14e-65	postive
PTPRC	AC010226.1	0.521543	5.14e-36	postive
ITK	AC010226.1	0.550691	9.36e-41	postive
TEC	AC010226.1	0.433692	3.29e-24	postive
CD28	AC010226.1	0.573958	6.9e-45	postive
ICOS	AC010226.1	0.430706	7.26e-24	postive
CBL	AC010226.1	0.507514	6.82e-34	postive
CBLB	AC010226.1	0.613004	1.3e-52	postive
RASGRP1	AC010226.1	0.53141	1.44e-37	postive
PDK1	AC010226.1	0.525432	1.27e-36	postive
TRAJ1	AC010226.1	0.737353	2.25e-86	postive
TRAJ2	AC010226.1	0.731823	1.79e-84	postive
TRAJ3	AC010226.1	0.801315	1.6e-112	postive
TRAJ5	AC010226.1	0.735274	1.18e-85	postive
TRAJ6	AC010226.1	0.797785	7.73e-111	postive
TRAJ8	AC010226.1	0.704944	7.16e-76	postive
TRAJ10	AC010226.1	0.799121	1.8e-111	postive
TRAJ13	AC010226.1	0.739088	5.58e-87	postive
TRAJ14	AC010226.1	0.750834	3.25e-91	postive
TRAJ16	AC010226.1	0.759148	2.34e-94	postive
TRAJ17	AC010226.1	0.734219	2.73e-85	postive
TRAJ18	AC010226.1	0.779029	2.02e-102	postive
TRAJ21	AC010226.1	0.778144	4.81e-102	postive
TRAJ31	AC010226.1	0.779563	1.2e-102	postive
TRAJ37	AC010226.1	0.786435	1.21e-105	postive
TRAJ38	AC010226.1	0.818381	3.59e-121	postive
TRAJ39	AC010226.1	0.795652	7.76e-110	postive
IRF9	MIR503HG	0.402822	8.2e-21	postive
CREB1	AC018752.1	0.812604	3.82e-118	postive
CIITA	AC018752.1	0.405206	4.61e-21	postive
RFXAP	AC018752.1	0.546558	4.7e-40	postive
AP3B1	AC018752.1	0.446392	1.03e-25	postive
PSMD6	AC018752.1	0.405372	4.43e-21	postive
UBR1	AC018752.1	0.696977	1.66e-73	postive
ZC3HAV1	AC018752.1	0.566492	1.59e-43	postive
ZC3HAV1L	AC018752.1	0.519612	1.02e-35	postive
IFNAR1	AC018752.1	0.443426	2.35e-25	postive
TLR4	AC018752.1	0.412317	8.06e-22	postive
IL15	AC018752.1	0.598736	1.15e-49	postive
CYLD	AC018752.1	0.639761	1.45e-58	postive
EIF2AK2	AC018752.1	0.514851	5.45e-35	postive
MAPK8	AC018752.1	0.558312	4.5e-42	postive
PDGFRA	AC018752.1	0.401424	1.15e-20	postive
TLR1	AC018752.1	0.446199	1.09e-25	postive
NFKBIZ	AC018752.1	0.427496	1.69e-23	postive
LMBR1	AC018752.1	0.566733	1.44e-43	postive
SP1	AC018752.1	0.473331	4.08e-29	postive
LIMS1	AC018752.1	0.48666	6.49e-31	postive
IREB2	AC018752.1	0.649995	5.32e-61	postive
DDX17	AC018752.1	0.597839	1.74e-49	postive
PIK3CG	AC018752.1	0.573856	7.21e-45	postive
JAK2	AC018752.1	0.617433	1.47e-53	postive
PTK2	AC018752.1	0.445059	1.5e-25	postive
TXK	AC018752.1	0.577283	1.66e-45	postive
PPP3CA	AC018752.1	0.42991	8.96e-24	postive
PPP3CB	AC018752.1	0.504208	2.09e-33	postive
NFAT5	AC018752.1	0.864146	9.93e-150	postive
NFATC3	AC018752.1	0.56219	9.33e-43	postive
MALT1	AC018752.1	0.530201	2.25e-37	postive
PIK3R1	AC018752.1	0.67896	1.96e-68	postive
PIK3CA	AC018752.1	0.665567	6.81e-65	postive
PIK3CB	AC018752.1	0.502561	3.63e-33	postive
AKT3	AC018752.1	0.554608	1.99e-41	postive
GSK3B	AC018752.1	0.458302	3.53e-27	postive
RASGRP3	AC018752.1	0.535281	3.43e-38	postive
IGHD4-4	AC018752.1	0.587541	1.86e-47	postive
IGHD6-6	AC018752.1	0.536621	2.08e-38	postive
LTB4R2	AC018752.1	0.471538	7.04e-29	postive
PLXNC1	AC018752.1	0.526868	7.58e-37	postive
ROBO2	AC018752.1	0.463715	7.26e-28	postive
FGF7	AC018752.1	0.463086	8.73e-28	postive
GMFB	AC018752.1	0.417512	2.19e-22	postive
GNRH1	AC018752.1	0.716775	1.56e-79	postive
IL6ST	AC018752.1	0.672074	1.37e-66	postive
IL7	AC018752.1	0.433511	3.45e-24	postive
RABEP1	AC018752.1	0.606997	2.35e-51	postive
TNFSF8	AC018752.1	0.445031	1.51e-25	postive
ACVR2A	AC018752.1	0.678621	2.42e-68	postive
ACVR2B	AC018752.1	0.448036	6.54e-26	postive
ANGPTL1	AC018752.1	0.735841	7.54e-86	postive
BMPR1A	AC018752.1	0.592369	2.12e-48	postive
BMPR2	AC018752.1	0.7504	4.71e-91	postive
CRLF3	AC018752.1	0.636436	8.57e-58	postive
LIFR	AC018752.1	0.504862	1.67e-33	postive
NR1D2	AC018752.1	0.568449	7.04e-44	postive
NR2C1	AC018752.1	0.434834	2.42e-24	postive
NR2C2	AC018752.1	0.715222	4.83e-79	postive
NR3C1	AC018752.1	0.542658	2.11e-39	postive
NR3C2	AC018752.1	0.449971	3.8e-26	postive
PPARA	AC018752.1	0.406155	3.66e-21	postive
RORA	AC018752.1	0.833663	9.99e-130	postive
SOS1	AC018752.1	0.696743	1.94e-73	postive
SOS2	AC018752.1	0.613271	1.14e-52	postive
BRAF	AC018752.1	0.821319	9.43e-123	postive
PTPRC	AC018752.1	0.447632	7.32e-26	postive
ITK	AC018752.1	0.511367	1.82e-34	postive
TEC	AC018752.1	0.460457	1.89e-27	postive
CD28	AC018752.1	0.544994	8.6e-40	postive
CBL	AC018752.1	0.582553	1.69e-46	postive
CBLB	AC018752.1	0.66595	5.43e-65	postive
RASGRP1	AC018752.1	0.547489	3.27e-40	postive
PDK1	AC018752.1	0.556407	9.69e-42	postive
TRAJ1	AC018752.1	0.777676	7.6e-102	postive
TRAJ2	AC018752.1	0.797685	8.62e-111	postive
TRAJ3	AC018752.1	0.860727	2.97e-147	postive
TRAJ5	AC018752.1	0.817352	1.27e-120	postive
TRAJ6	AC018752.1	0.838653	1.04e-132	postive
TRAJ8	AC018752.1	0.835199	1.23e-130	postive
TRAJ10	AC018752.1	0.824876	1.05e-124	postive
TRAJ13	AC018752.1	0.826384	1.51e-125	postive
TRAJ14	AC018752.1	0.832459	5.07e-129	postive
TRAJ16	AC018752.1	0.812868	2.79e-118	postive
TRAJ17	AC018752.1	0.803096	2.2e-113	postive
TRAJ18	AC018752.1	0.765385	8.42e-97	postive
TRAJ21	AC018752.1	0.84494	1.28e-136	postive
TRAJ31	AC018752.1	0.860047	9.06e-147	postive
TRAJ37	AC018752.1	0.865814	5.81e-151	postive
TRAJ38	AC018752.1	0.887759	6.53e-169	postive
TRAJ39	AC018752.1	0.880328	1.93e-162	postive
CREB1	AC242426.2	0.696979	1.66e-73	postive
RFXAP	AC242426.2	0.502502	3.7e-33	postive
PSMD6	AC242426.2	0.459223	2.7e-27	postive
UBR1	AC242426.2	0.590561	4.81e-48	postive
ZC3HAV1	AC242426.2	0.493163	8.04e-32	postive
ZC3HAV1L	AC242426.2	0.426072	2.44e-23	postive
IFNAR1	AC242426.2	0.427069	1.89e-23	postive
IL15	AC242426.2	0.46617	3.51e-28	postive
CYLD	AC242426.2	0.545661	6.65e-40	postive
EIF2AK2	AC242426.2	0.549244	1.65e-40	postive
MAPK8	AC242426.2	0.452628	1.79e-26	postive
LMBR1	AC242426.2	0.469091	1.47e-28	postive
SP1	AC242426.2	0.403535	6.91e-21	postive
IREB2	AC242426.2	0.511946	1.49e-34	postive
DDX17	AC242426.2	0.588238	1.36e-47	postive
PIK3CG	AC242426.2	0.455141	8.76e-27	postive
JAK2	AC242426.2	0.545994	5.85e-40	postive
PTK2	AC242426.2	0.425117	3.13e-23	postive
TXK	AC242426.2	0.495536	3.71e-32	postive
NFAT5	AC242426.2	0.718386	4.77e-80	postive
NFATC3	AC242426.2	0.477164	1.26e-29	postive
MALT1	AC242426.2	0.432645	4.34e-24	postive
PIK3R1	AC242426.2	0.552532	4.53e-41	postive
PIK3CA	AC242426.2	0.598202	1.47e-49	postive
PIK3CB	AC242426.2	0.48602	7.95e-31	postive
RASGRP3	AC242426.2	0.471365	7.41e-29	postive
IGHD6-6	AC242426.2	0.432269	4.8e-24	postive
LTB4R2	AC242426.2	0.416337	2.95e-22	postive
PLXNC1	AC242426.2	0.499245	1.09e-32	postive
ROBO2	AC242426.2	0.42013	1.13e-22	postive
GNRH1	AC242426.2	0.631482	1.16e-56	postive
IL6ST	AC242426.2	0.533557	6.51e-38	postive
IL7	AC242426.2	0.463189	8.48e-28	postive
KITLG	AC242426.2	0.420799	9.52e-23	postive
RABEP1	AC242426.2	0.484243	1.39e-30	postive
ACVR2A	AC242426.2	0.613353	1.09e-52	postive
ANGPTL1	AC242426.2	0.5844	7.5e-47	postive
BMPR1A	AC242426.2	0.464387	5.96e-28	postive
BMPR2	AC242426.2	0.606896	2.47e-51	postive
CRLF3	AC242426.2	0.547131	3.76e-40	postive
LIFR	AC242426.2	0.457326	4.67e-27	postive
NR1D2	AC242426.2	0.492764	9.15e-32	postive
NR2C2	AC242426.2	0.712219	4.21e-78	postive
NR3C1	AC242426.2	0.460114	2.08e-27	postive
NR3C2	AC242426.2	0.434909	2.37e-24	postive
PRLR	AC242426.2	0.482149	2.69e-30	postive
RORA	AC242426.2	0.67185	1.57e-66	postive
SOS1	AC242426.2	0.667078	2.77e-65	postive
SOS2	AC242426.2	0.574979	4.47e-45	postive
BRAF	AC242426.2	0.726589	1.02e-82	postive
ITK	AC242426.2	0.425271	3.01e-23	postive
TEC	AC242426.2	0.436845	1.41e-24	postive
CD28	AC242426.2	0.406451	3.41e-21	postive
CBL	AC242426.2	0.477441	1.16e-29	postive
CBLB	AC242426.2	0.570749	2.68e-44	postive
RASGRP1	AC242426.2	0.529395	3.02e-37	postive
PDK1	AC242426.2	0.442553	2.99e-25	postive
TRAJ1	AC242426.2	0.778815	2.49e-102	postive
TRAJ2	AC242426.2	0.649315	7.77e-61	postive
TRAJ3	AC242426.2	0.748907	1.67e-90	postive
TRAJ5	AC242426.2	0.805463	1.52e-114	postive
TRAJ6	AC242426.2	0.770414	7.94e-99	postive
TRAJ8	AC242426.2	0.785727	2.5e-105	postive
TRAJ10	AC242426.2	0.749269	1.23e-90	postive
TRAJ13	AC242426.2	0.774983	1.03e-100	postive
TRAJ14	AC242426.2	0.804155	6.68e-114	postive
TRAJ16	AC242426.2	0.782383	7.28e-104	postive
TRAJ17	AC242426.2	0.785047	4.98e-105	postive
TRAJ18	AC242426.2	0.740922	1.26e-87	postive
TRAJ21	AC242426.2	0.79914	1.76e-111	postive
TRAJ31	AC242426.2	0.79618	4.39e-110	postive
TRAJ37	AC242426.2	0.75922	2.19e-94	postive
TRAJ38	AC242426.2	0.806347	5.55e-115	postive
TRAJ39	AC242426.2	0.813166	1.96e-118	postive
CREB1	AL606834.1	0.596242	3.62e-49	postive
UBR1	AL606834.1	0.491827	1.24e-31	postive
ZC3HAV1	AL606834.1	0.430643	7.38e-24	postive
IL15	AL606834.1	0.446965	8.82e-26	postive
CYLD	AL606834.1	0.420328	1.07e-22	postive
MAPK8	AL606834.1	0.477391	1.18e-29	postive
LMBR1	AL606834.1	0.439899	6.18e-25	postive
SP1	AL606834.1	0.462879	9.28e-28	postive
IREB2	AL606834.1	0.471575	6.96e-29	postive
DDX17	AL606834.1	0.430597	7.47e-24	postive
JAK2	AL606834.1	0.41307	6.68e-22	postive
TXK	AL606834.1	0.407631	2.56e-21	postive
NFAT5	AL606834.1	0.616037	2.93e-53	postive
PIK3R1	AL606834.1	0.42775	1.58e-23	postive
PIK3CA	AL606834.1	0.57739	1.59e-45	postive
PIK3CB	AL606834.1	0.439632	6.64e-25	postive
AKT3	AL606834.1	0.479036	7.09e-30	postive
GSK3B	AL606834.1	0.428974	1.15e-23	postive
GMFB	AL606834.1	0.426634	2.11e-23	postive
GNRH1	AL606834.1	0.515629	4.15e-35	postive
IL6ST	AL606834.1	0.426821	2.01e-23	postive
RABEP1	AL606834.1	0.440802	4.83e-25	postive
ACVR2A	AL606834.1	0.456283	6.31e-27	postive
ANGPTL1	AL606834.1	0.582984	1.4e-46	postive
BMPR1A	AL606834.1	0.40069	1.37e-20	postive
BMPR2	AL606834.1	0.526791	7.79e-37	postive
CRLF3	AL606834.1	0.460026	2.14e-27	postive
NR2C2	AL606834.1	0.454955	9.23e-27	postive
RORA	AL606834.1	0.588523	1.2e-47	postive
SOS1	AL606834.1	0.532701	8.94e-38	postive
SOS2	AL606834.1	0.565427	2.47e-43	postive
BRAF	AL606834.1	0.593344	1.36e-48	postive
CBL	AL606834.1	0.495119	4.25e-32	postive
CBLB	AL606834.1	0.546907	4.1e-40	postive
PDK1	AL606834.1	0.48884	3.24e-31	postive
TRAJ1	AL606834.1	0.516021	3.62e-35	postive
TRAJ2	AL606834.1	0.564995	2.95e-43	postive
TRAJ3	AL606834.1	0.593908	1.06e-48	postive
TRAJ5	AL606834.1	0.560309	2.01e-42	postive
TRAJ6	AL606834.1	0.586122	3.5e-47	postive
TRAJ8	AL606834.1	0.559547	2.74e-42	postive
TRAJ10	AL606834.1	0.570926	2.49e-44	postive
TRAJ13	AL606834.1	0.588241	1.36e-47	postive
TRAJ14	AL606834.1	0.574385	5.76e-45	postive
TRAJ16	AL606834.1	0.567215	1.18e-43	postive
TRAJ17	AL606834.1	0.545723	6.49e-40	postive
TRAJ18	AL606834.1	0.52275	3.34e-36	postive
TRAJ21	AL606834.1	0.606176	3.48e-51	postive
TRAJ31	AL606834.1	0.600365	5.37e-50	postive
TRAJ37	AL606834.1	0.59414	9.49e-49	postive
TRAJ38	AL606834.1	0.620632	2.98e-54	postive
TRAJ39	AL606834.1	0.612471	1.68e-52	postive
BMP7	FOXN3-AS1	0.44694	8.88e-26	postive
CREB1	AC048344.4	0.716788	1.54e-79	postive
RFXAP	AC048344.4	0.448737	5.37e-26	postive
PSMD6	AC048344.4	0.491691	1.29e-31	postive
UBR1	AC048344.4	0.506782	8.74e-34	postive
ZC3HAV1	AC048344.4	0.518472	1.53e-35	postive
ZC3HAV1L	AC048344.4	0.484671	1.22e-30	postive
IL15	AC048344.4	0.523375	2.67e-36	postive
CYLD	AC048344.4	0.511396	1.8e-34	postive
EIF2AK2	AC048344.4	0.57505	4.34e-45	postive
MAPK8	AC048344.4	0.519388	1.11e-35	postive
TLR1	AC048344.4	0.475262	2.27e-29	postive
NFKBIZ	AC048344.4	0.437006	1.35e-24	postive
LMBR1	AC048344.4	0.576276	2.56e-45	postive
SP1	AC048344.4	0.432476	4.54e-24	postive
EED	AC048344.4	0.427487	1.69e-23	postive
LIMS1	AC048344.4	0.52519	1.39e-36	postive
IREB2	AC048344.4	0.559231	3.11e-42	postive
DDX17	AC048344.4	0.48515	1.05e-30	postive
PIK3CG	AC048344.4	0.511774	1.58e-34	postive
JAK2	AC048344.4	0.606718	2.69e-51	postive
PTK2	AC048344.4	0.439555	6.78e-25	postive
TXK	AC048344.4	0.540998	3.97e-39	postive
PPP3CB	AC048344.4	0.423386	4.9e-23	postive
NFAT5	AC048344.4	0.687405	9.14e-71	postive
NFATC2	AC048344.4	0.437589	1.16e-24	postive
MALT1	AC048344.4	0.518848	1.34e-35	postive
PIK3R1	AC048344.4	0.567582	1.01e-43	postive
PIK3CA	AC048344.4	0.697018	1.62e-73	postive
PIK3CB	AC048344.4	0.510554	2.41e-34	postive
AKT3	AC048344.4	0.533468	6.73e-38	postive
GSK3B	AC048344.4	0.48121	3.61e-30	postive
RASGRP3	AC048344.4	0.514478	6.2e-35	postive
IGHD6-6	AC048344.4	0.440412	5.37e-25	postive
PLXNC1	AC048344.4	0.492544	9.83e-32	postive
FGF7	AC048344.4	0.443705	2.18e-25	postive
GMFB	AC048344.4	0.47109	8.05e-29	postive
GNRH1	AC048344.4	0.607778	1.62e-51	postive
IL6ST	AC048344.4	0.56249	8.25e-43	postive
IL7	AC048344.4	0.439166	7.54e-25	postive
RABEP1	AC048344.4	0.478264	9e-30	postive
ACVR2A	AC048344.4	0.569516	4.5e-44	postive
ANGPTL1	AC048344.4	0.732866	7.91e-85	postive
BMPR1A	AC048344.4	0.436182	1.69e-24	postive
BMPR2	AC048344.4	0.656724	1.18e-62	postive
CRLF3	AC048344.4	0.654657	3.84e-62	postive
IL18R1	AC048344.4	0.43402	3.01e-24	postive
NR2C1	AC048344.4	0.403894	6.33e-21	postive
NR2C2	AC048344.4	0.587807	1.65e-47	postive
PRLR	AC048344.4	0.449738	4.06e-26	postive
RORA	AC048344.4	0.740838	1.35e-87	postive
SOS1	AC048344.4	0.66034	1.46e-63	postive
SOS2	AC048344.4	0.529929	2.48e-37	postive
BRAF	AC048344.4	0.745698	2.47e-89	postive
PTPRC	AC048344.4	0.444551	1.72e-25	postive
ITK	AC048344.4	0.53264	9.14e-38	postive
TEC	AC048344.4	0.400227	1.53e-20	postive
CD28	AC048344.4	0.479373	6.39e-30	postive
CBL	AC048344.4	0.574118	6.45e-45	postive
CBLB	AC048344.4	0.685443	3.23e-70	postive
RASGRP1	AC048344.4	0.512854	1.09e-34	postive
PDK1	AC048344.4	0.60175	2.81e-50	postive
TRAJ1	AC048344.4	0.716138	2.48e-79	postive
TRAJ2	AC048344.4	0.618517	8.58e-54	postive
TRAJ3	AC048344.4	0.687117	1.1e-70	postive
TRAJ5	AC048344.4	0.847856	1.71e-138	postive
TRAJ6	AC048344.4	0.714907	6.07e-79	postive
TRAJ8	AC048344.4	0.764487	1.92e-96	postive
TRAJ10	AC048344.4	0.702918	2.91e-75	postive
TRAJ13	AC048344.4	0.795569	8.49e-110	postive
TRAJ14	AC048344.4	0.759076	2.49e-94	postive
TRAJ16	AC048344.4	0.764958	1.25e-96	postive
TRAJ17	AC048344.4	0.756785	1.89e-93	postive
TRAJ18	AC048344.4	0.643552	1.86e-59	postive
TRAJ21	AC048344.4	0.799226	1.6e-111	postive
TRAJ31	AC048344.4	0.80601	8.15e-115	postive
TRAJ37	AC048344.4	0.732175	1.36e-84	postive
TRAJ38	AC048344.4	0.792539	2.14e-108	postive
TRAJ39	AC048344.4	0.822894	1.3e-123	postive
TYK2	TMEM147-AS1	0.465824	3.89e-28	postive
SKIV2L	TMEM147-AS1	0.423684	4.54e-23	postive
LTB4R	TMEM147-AS1	0.437508	1.18e-24	postive
IRF9	TMEM147-AS1	0.498929	1.22e-32	postive
LTB4R2	TMEM147-AS1	0.431389	6.06e-24	postive
IL11RA	TMEM147-AS1	0.453157	1.54e-26	postive
MC1R	TMEM147-AS1	0.427151	1.85e-23	postive
CD1D	AC145098.1	0.512511	1.23e-34	postive
CD4	AC145098.1	0.636253	9.45e-58	postive
CTSB	AC145098.1	0.400777	1.34e-20	postive
CTSS	AC145098.1	0.443114	2.56e-25	postive
FCER1G	AC145098.1	0.524024	2.12e-36	postive
HLA-DOA	AC145098.1	0.40633	3.51e-21	postive
HLA-DQA1	AC145098.1	0.452167	2.04e-26	postive
LTA	AC145098.1	0.532322	1.03e-37	postive
CIITA	AC145098.1	0.543921	1.3e-39	postive
IFI30	AC145098.1	0.514064	7.16e-35	postive
CXCL9	AC145098.1	0.430786	7.11e-24	postive
TLR4	AC145098.1	0.547406	3.38e-40	postive
NOD2	AC145098.1	0.521609	5.02e-36	postive
RBP5	AC145098.1	0.48182	2.98e-30	postive
CETP	AC145098.1	0.43152	5.86e-24	postive
CYBB	AC145098.1	0.599276	8.92e-50	postive
TLR7	AC145098.1	0.554047	2.48e-41	postive
TNFAIP3	AC145098.1	0.45206	2.11e-26	postive
IRF5	AC145098.1	0.400538	1.42e-20	postive
TLR8	AC145098.1	0.547859	2.84e-40	postive
TRAF3	AC145098.1	0.446659	9.6e-26	postive
TLR1	AC145098.1	0.414548	4.62e-22	postive
CCL4	AC145098.1	0.442948	2.68e-25	postive
IL7R	AC145098.1	0.499799	9.11e-33	postive
CD40LG	AC145098.1	0.402478	8.9e-21	postive
CD14	AC145098.1	0.474354	2.99e-29	postive
PIK3CG	AC145098.1	0.50431	2.02e-33	postive
PDCD1	AC145098.1	0.444189	1.9e-25	postive
FASLG	AC145098.1	0.406492	3.37e-21	postive
CCR7	AC145098.1	0.453881	1.25e-26	postive
CCR8	AC145098.1	0.445797	1.22e-25	postive
CCR5	AC145098.1	0.638186	3.37e-58	postive
CCL4L2	AC145098.1	0.401696	1.07e-20	postive
CCL3L1	AC145098.1	0.402506	8.85e-21	postive
CCR1	AC145098.1	0.510467	2.48e-34	postive
CXCR4	AC145098.1	0.41398	5.33e-22	postive
CXCR6	AC145098.1	0.432913	4.05e-24	postive
PTK2B	AC145098.1	0.459546	2.46e-27	postive
IL10	AC145098.1	0.427616	1.64e-23	postive
FGR	AC145098.1	0.608537	1.13e-51	postive
JAK2	AC145098.1	0.401639	1.09e-20	postive
CD86	AC145098.1	0.571651	1.83e-44	postive
CD79A	AC145098.1	0.452963	1.63e-26	postive
CD79B	AC145098.1	0.43127	6.26e-24	postive
SYK	AC145098.1	0.494465	5.26e-32	postive
BTK	AC145098.1	0.677626	4.5e-68	postive
VAV1	AC145098.1	0.508971	4.15e-34	postive
RAC2	AC145098.1	0.469192	1.43e-28	postive
NFATC2	AC145098.1	0.441543	3.94e-25	postive
CD19	AC145098.1	0.498859	1.24e-32	postive
PIK3R5	AC145098.1	0.694967	6.38e-73	postive
PIK3CD	AC145098.1	0.562039	9.92e-43	postive
INPP5D	AC145098.1	0.60285	1.68e-50	postive
CD22	AC145098.1	0.487776	4.55e-31	postive
CD72	AC145098.1	0.564091	4.28e-43	postive
PTPN6	AC145098.1	0.512344	1.3e-34	postive
LILRB3	AC145098.1	0.594631	7.59e-49	postive
FCGR2B	AC145098.1	0.493499	7.21e-32	postive
RASGRP3	AC145098.1	0.549285	1.62e-40	postive
PLCG2	AC145098.1	0.60589	3.99e-51	postive
PRKCB	AC145098.1	0.555496	1.4e-41	postive
IGHG1	AC145098.1	0.426214	2.36e-23	postive
IGHV5-51	AC145098.1	0.40149	1.13e-20	postive
IGKJ5	AC145098.1	0.467302	2.51e-28	postive
IGKV3-11	AC145098.1	0.405257	4.55e-21	postive
IGLJ1	AC145098.1	0.427271	1.79e-23	postive
SEMA4D	AC145098.1	0.621167	2.28e-54	postive
C5AR1	AC145098.1	0.424496	3.68e-23	postive
CMKLR1	AC145098.1	0.650641	3.7e-61	postive
FPR1	AC145098.1	0.443255	2.46e-25	postive
PLXNC1	AC145098.1	0.526516	8.61e-37	postive
PTAFR	AC145098.1	0.52121	5.79e-36	postive
ADA2	AC145098.1	0.577298	1.65e-45	postive
EBI3	AC145098.1	0.443486	2.31e-25	postive
GMFG	AC145098.1	0.402972	7.91e-21	postive
IL16	AC145098.1	0.628537	5.36e-56	postive
PNOC	AC145098.1	0.438373	9.35e-25	postive
TNFSF13B	AC145098.1	0.45665	5.68e-27	postive
TNFSF8	AC145098.1	0.45274	1.74e-26	postive
C3AR1	AC145098.1	0.563345	5.82e-43	postive
CSF1R	AC145098.1	0.544259	1.14e-39	postive
CSF2RB	AC145098.1	0.747976	3.67e-90	postive
IL10RA	AC145098.1	0.736763	3.61e-86	postive
IL12RB1	AC145098.1	0.68106	5.25e-69	postive
IL2RB	AC145098.1	0.538032	1.22e-38	postive
IL17RA	AC145098.1	0.51955	1.04e-35	postive
IL18RAP	AC145098.1	0.497346	2.05e-32	postive
IL21R	AC145098.1	0.657817	6.3e-63	postive
IL2RA	AC145098.1	0.487323	5.25e-31	postive
IL2RG	AC145098.1	0.441856	3.62e-25	postive
IL3RA	AC145098.1	0.410977	1.12e-21	postive
PTGER4	AC145098.1	0.45946	2.52e-27	postive
TNFRSF13C	AC145098.1	0.445835	1.21e-25	postive
TNFRSF1B	AC145098.1	0.530035	2.39e-37	postive
ITGAL	AC145098.1	0.668843	9.64e-66	postive
ITGB2	AC145098.1	0.543975	1.27e-39	postive
LCK	AC145098.1	0.478892	7.42e-30	postive
FCGR3A	AC145098.1	0.56634	1.69e-43	postive
NCR3	AC145098.1	0.468991	1.51e-28	postive
CD247	AC145098.1	0.546792	4.29e-40	postive
ZAP70	AC145098.1	0.539162	7.97e-39	postive
LCP2	AC145098.1	0.702042	5.32e-75	postive
SH3BP2	AC145098.1	0.400048	1.59e-20	postive
GRB2	AC145098.1	0.474325	3.02e-29	postive
CD244	AC145098.1	0.449043	4.93e-26	postive
SH2D1A	AC145098.1	0.475473	2.13e-29	postive
CD3E	AC145098.1	0.50961	3.33e-34	postive
CD3G	AC145098.1	0.501537	5.11e-33	postive
PTPRC	AC145098.1	0.613053	1.27e-52	postive
ITK	AC145098.1	0.485308	9.96e-31	postive
GRAP2	AC145098.1	0.420061	1.15e-22	postive
CD28	AC145098.1	0.507752	6.29e-34	postive
ICOS	AC145098.1	0.473781	3.56e-29	postive
CTLA4	AC145098.1	0.468233	1.9e-28	postive
TRAC	AC145098.1	0.500404	7.45e-33	postive
TRAV4	AC145098.1	0.44864	5.52e-26	postive
TRAV8-2	AC145098.1	0.454847	9.53e-27	postive
TRAV8-3	AC145098.1	0.45425	1.13e-26	postive
TRAV8-4	AC145098.1	0.509592	3.35e-34	postive
TRAV8-6	AC145098.1	0.443613	2.23e-25	postive
TRAV9-2	AC145098.1	0.50208	4.26e-33	postive
TRAV12-2	AC145098.1	0.459665	2.37e-27	postive
TRAV17	AC145098.1	0.431033	6.66e-24	postive
TRAV29DV5	AC145098.1	0.420239	1.1e-22	postive
TRBC1	AC145098.1	0.585075	5.56e-47	postive
TRBC2	AC145098.1	0.442378	3.14e-25	postive
TRBJ2-3	AC145098.1	0.427265	1.79e-23	postive
TRBJ2-7	AC145098.1	0.516207	3.39e-35	postive
TRBV2	AC145098.1	0.514716	5.71e-35	postive
TRBV5-1	AC145098.1	0.487187	5.49e-31	postive
TRBV5-4	AC145098.1	0.410061	1.41e-21	postive
TRBV6-5	AC145098.1	0.415096	4.03e-22	postive
TRBV7-9	AC145098.1	0.456671	5.64e-27	postive
TRBV9	AC145098.1	0.410233	1.35e-21	postive
TRBV18	AC145098.1	0.494028	6.07e-32	postive
TRBV19	AC145098.1	0.423032	5.37e-23	postive
TRBV20-1	AC145098.1	0.487599	4.81e-31	postive
TRBV28	AC145098.1	0.452074	2.1e-26	postive
KCNH2	AC106897.2	0.563376	5.74e-43	postive
CHGA	AC106897.2	0.469671	1.23e-28	postive
GRP	AC106897.2	0.466099	3.59e-28	postive
CREB1	AC058791.1	0.785082	4.81e-105	postive
RFXAP	AC058791.1	0.500438	7.37e-33	postive
AP3B1	AC058791.1	0.404831	5.05e-21	postive
PSMD6	AC058791.1	0.448015	6.58e-26	postive
UBR1	AC058791.1	0.641288	6.37e-59	postive
ZC3HAV1	AC058791.1	0.559659	2.61e-42	postive
ZC3HAV1L	AC058791.1	0.480636	4.31e-30	postive
IFNAR1	AC058791.1	0.428477	1.31e-23	postive
TLR4	AC058791.1	0.419846	1.21e-22	postive
IL15	AC058791.1	0.631896	9.36e-57	postive
CYLD	AC058791.1	0.619839	4.44e-54	postive
EIF2AK2	AC058791.1	0.547493	3.27e-40	postive
MAPK8	AC058791.1	0.569879	3.87e-44	postive
PDGFRA	AC058791.1	0.421306	8.36e-23	postive
TLR1	AC058791.1	0.458119	3.72e-27	postive
FGF2	AC058791.1	0.404757	5.14e-21	postive
NFKBIZ	AC058791.1	0.438176	9.86e-25	postive
LMBR1	AC058791.1	0.583931	9.21e-47	postive
SP1	AC058791.1	0.451822	2.25e-26	postive
EED	AC058791.1	0.40706	2.94e-21	postive
LIMS1	AC058791.1	0.519391	1.11e-35	postive
IREB2	AC058791.1	0.604117	9.23e-51	postive
IL7R	AC058791.1	0.407445	2.67e-21	postive
DDX17	AC058791.1	0.579376	6.74e-46	postive
TANK	AC058791.1	0.420406	1.05e-22	postive
PIK3CG	AC058791.1	0.570062	3.58e-44	postive
JAK2	AC058791.1	0.640922	7.76e-59	postive
PTK2	AC058791.1	0.441663	3.81e-25	postive
TXK	AC058791.1	0.634542	2.34e-57	postive
PPP3CA	AC058791.1	0.430682	7.31e-24	postive
PPP3CB	AC058791.1	0.489607	2.53e-31	postive
NFAT5	AC058791.1	0.837419	5.79e-132	postive
NFATC2	AC058791.1	0.434424	2.7e-24	postive
NFATC3	AC058791.1	0.445981	1.16e-25	postive
MALT1	AC058791.1	0.548936	1.86e-40	postive
PIK3R1	AC058791.1	0.687524	8.47e-71	postive
PIK3CA	AC058791.1	0.697507	1.16e-73	postive
PIK3CB	AC058791.1	0.530111	2.32e-37	postive
AKT3	AC058791.1	0.542655	2.11e-39	postive
GSK3B	AC058791.1	0.448737	5.37e-26	postive
RASGRP3	AC058791.1	0.541601	3.16e-39	postive
IGHD4-4	AC058791.1	0.511565	1.7e-34	postive
IGHD6-6	AC058791.1	0.532716	8.89e-38	postive
LTB4R2	AC058791.1	0.4419	3.57e-25	postive
PLXNC1	AC058791.1	0.494074	5.98e-32	postive
FGF7	AC058791.1	0.485757	8.64e-31	postive
GMFB	AC058791.1	0.440416	5.36e-25	postive
GNRH1	AC058791.1	0.699624	2.77e-74	postive
IL6ST	AC058791.1	0.685393	3.34e-70	postive
IL7	AC058791.1	0.446931	8.9e-26	postive
RABEP1	AC058791.1	0.540458	4.88e-39	postive
TNFSF8	AC058791.1	0.448126	6.38e-26	postive
ACVR2A	AC058791.1	0.625475	2.58e-55	postive
ANGPTL1	AC058791.1	0.816667	2.92e-120	postive
BMPR1A	AC058791.1	0.535954	2.66e-38	postive
BMPR2	AC058791.1	0.74765	4.82e-90	postive
CRLF3	AC058791.1	0.625834	2.14e-55	postive
IL18R1	AC058791.1	0.479718	5.74e-30	postive
LIFR	AC058791.1	0.497549	1.92e-32	postive
NR1D2	AC058791.1	0.517282	2.33e-35	postive
NR2C1	AC058791.1	0.420763	9.6e-23	postive
NR2C2	AC058791.1	0.661084	9.5e-64	postive
NR3C1	AC058791.1	0.510834	2.19e-34	postive
RORA	AC058791.1	0.884977	1.95e-166	postive
SOS1	AC058791.1	0.669989	4.84e-66	postive
SOS2	AC058791.1	0.585982	3.72e-47	postive
BRAF	AC058791.1	0.828213	1.4e-126	postive
PTPRC	AC058791.1	0.463439	7.88e-28	postive
ITK	AC058791.1	0.588571	1.18e-47	postive
TEC	AC058791.1	0.461328	1.46e-27	postive
CD28	AC058791.1	0.547001	3.96e-40	postive
CBL	AC058791.1	0.592107	2.39e-48	postive
CBLB	AC058791.1	0.740761	1.44e-87	postive
RASGRP1	AC058791.1	0.545015	8.53e-40	postive
PDK1	AC058791.1	0.609555	6.9e-52	postive
TRAJ1	AC058791.1	0.73207	1.48e-84	postive
TRAJ2	AC058791.1	0.7524	8.51e-92	postive
TRAJ3	AC058791.1	0.817443	1.13e-120	postive
TRAJ5	AC058791.1	0.847404	3.36e-138	postive
TRAJ6	AC058791.1	0.80171	1.03e-112	postive
TRAJ8	AC058791.1	0.787744	3.17e-106	postive
TRAJ10	AC058791.1	0.79971	9.42e-112	postive
TRAJ13	AC058791.1	0.82622	1.87e-125	postive
TRAJ14	AC058791.1	0.813629	1.13e-118	postive
TRAJ16	AC058791.1	0.795748	7e-110	postive
TRAJ17	AC058791.1	0.789745	4e-107	postive
TRAJ18	AC058791.1	0.774078	2.46e-100	postive
TRAJ21	AC058791.1	0.86376	1.9e-149	postive
TRAJ31	AC058791.1	0.87034	2.16e-154	postive
TRAJ37	AC058791.1	0.846865	7.5e-138	postive
TRAJ38	AC058791.1	0.888016	3.83e-169	postive
TRAJ39	AC058791.1	0.87891	2.96e-161	postive
CREB1	UGDH-AS1	0.576468	2.36e-45	postive
RFXAP	UGDH-AS1	0.444764	1.62e-25	postive
UBR1	UGDH-AS1	0.55291	3.9e-41	postive
CYLD	UGDH-AS1	0.454222	1.14e-26	postive
MAPK8	UGDH-AS1	0.417881	2e-22	postive
IREB2	UGDH-AS1	0.455528	7.84e-27	postive
DDX17	UGDH-AS1	0.53566	2.97e-38	postive
TANK	UGDH-AS1	0.406925	3.04e-21	postive
TXK	UGDH-AS1	0.438732	8.48e-25	postive
NFAT5	UGDH-AS1	0.633361	4.35e-57	postive
NFATC3	UGDH-AS1	0.410419	1.29e-21	postive
PIK3R1	UGDH-AS1	0.486042	7.89e-31	postive
IGHD6-6	UGDH-AS1	0.40396	6.23e-21	postive
ROBO2	UGDH-AS1	0.428682	1.24e-23	postive
GNRH1	UGDH-AS1	0.540724	4.41e-39	postive
IL6ST	UGDH-AS1	0.514555	6.04e-35	postive
ACVR2A	UGDH-AS1	0.529355	3.06e-37	postive
ANGPTL1	UGDH-AS1	0.517946	1.84e-35	postive
BMPR1A	UGDH-AS1	0.464631	5.54e-28	postive
BMPR2	UGDH-AS1	0.480036	5.2e-30	postive
CRLF3	UGDH-AS1	0.433131	3.82e-24	postive
NR1D2	UGDH-AS1	0.456504	5.92e-27	postive
NR2C2	UGDH-AS1	0.540895	4.13e-39	postive
NR3C2	UGDH-AS1	0.442074	3.41e-25	postive
RORA	UGDH-AS1	0.654166	5.08e-62	postive
SOS1	UGDH-AS1	0.446153	1.11e-25	postive
SOS2	UGDH-AS1	0.454719	9.88e-27	postive
BRAF	UGDH-AS1	0.583543	1.09e-46	postive
TEC	UGDH-AS1	0.420262	1.09e-22	postive
CBLB	UGDH-AS1	0.443325	2.42e-25	postive
PDK1	UGDH-AS1	0.409795	1.5e-21	postive
TRAJ1	UGDH-AS1	0.500544	7.11e-33	postive
TRAJ2	UGDH-AS1	0.545576	6.87e-40	postive
TRAJ3	UGDH-AS1	0.559704	2.57e-42	postive
TRAJ5	UGDH-AS1	0.550771	9.07e-41	postive
TRAJ6	UGDH-AS1	0.555828	1.22e-41	postive
TRAJ8	UGDH-AS1	0.541727	3.01e-39	postive
TRAJ10	UGDH-AS1	0.543022	1.84e-39	postive
TRAJ13	UGDH-AS1	0.558745	3.78e-42	postive
TRAJ14	UGDH-AS1	0.552489	4.61e-41	postive
TRAJ16	UGDH-AS1	0.533861	5.81e-38	postive
TRAJ17	UGDH-AS1	0.512161	1.39e-34	postive
TRAJ18	UGDH-AS1	0.520859	6.56e-36	postive
TRAJ21	UGDH-AS1	0.579888	5.4e-46	postive
TRAJ31	UGDH-AS1	0.569611	4.33e-44	postive
TRAJ37	UGDH-AS1	0.594374	8.53e-49	postive
TRAJ38	UGDH-AS1	0.60743	1.91e-51	postive
TRAJ39	UGDH-AS1	0.60029	5.57e-50	postive
BPIFB1	LINC02541	0.434851	2.41e-24	postive
NGFR	LINC02541	0.533716	6.14e-38	postive
CREB1	LINC01376	0.580413	4.3e-46	postive
UBR1	LINC01376	0.52131	5.59e-36	postive
ZC3HAV1	LINC01376	0.421357	8.25e-23	postive
ZC3HAV1L	LINC01376	0.400397	1.47e-20	postive
EIF2AK2	LINC01376	0.496841	2.42e-32	postive
MAPK8	LINC01376	0.496767	2.48e-32	postive
SP1	LINC01376	0.4245	3.68e-23	postive
IREB2	LINC01376	0.498105	1.6e-32	postive
DDX17	LINC01376	0.444011	2e-25	postive
PPP3CB	LINC01376	0.405151	4.67e-21	postive
NFAT5	LINC01376	0.605964	3.85e-51	postive
PIK3CA	LINC01376	0.515764	3.96e-35	postive
PIK3CB	LINC01376	0.409588	1.58e-21	postive
LTB4R2	LINC01376	0.406336	3.5e-21	postive
GNRH1	LINC01376	0.552497	4.59e-41	postive
IL6ST	LINC01376	0.454039	1.2e-26	postive
ACVR2A	LINC01376	0.497887	1.71e-32	postive
ANGPTL1	LINC01376	0.513508	8.69e-35	postive
BMPR1A	LINC01376	0.478571	8.19e-30	postive
BMPR2	LINC01376	0.515624	4.16e-35	postive
CRLF3	LINC01376	0.454644	1.01e-26	postive
NR2C2	LINC01376	0.622031	1.48e-54	postive
RORA	LINC01376	0.563425	5.63e-43	postive
SOS1	LINC01376	0.633036	5.16e-57	postive
SOS2	LINC01376	0.424374	3.8e-23	postive
BRAF	LINC01376	0.639882	1.36e-58	postive
CBLB	LINC01376	0.501987	4.4e-33	postive
PDK1	LINC01376	0.440744	4.9e-25	postive
TRAJ1	LINC01376	0.565902	2.03e-43	postive
TRAJ2	LINC01376	0.504784	1.72e-33	postive
TRAJ3	LINC01376	0.595296	5.6e-49	postive
TRAJ5	LINC01376	0.61327	1.14e-52	postive
TRAJ6	LINC01376	0.581859	2.29e-46	postive
TRAJ8	LINC01376	0.588125	1.43e-47	postive
TRAJ10	LINC01376	0.576441	2.39e-45	postive
TRAJ13	LINC01376	0.58153	2.64e-46	postive
TRAJ14	LINC01376	0.594334	8.69e-49	postive
TRAJ16	LINC01376	0.597271	2.26e-49	postive
TRAJ17	LINC01376	0.598141	1.51e-49	postive
TRAJ18	LINC01376	0.543929	1.3e-39	postive
TRAJ21	LINC01376	0.614484	6.28e-53	postive
TRAJ31	LINC01376	0.615536	3.75e-53	postive
TRAJ37	LINC01376	0.591443	3.23e-48	postive
TRAJ38	LINC01376	0.631711	1.03e-56	postive
TRAJ39	LINC01376	0.63627	9.37e-58	postive
CREB1	AL359076.1	0.754206	1.79e-92	postive
CIITA	AL359076.1	0.42674	2.05e-23	postive
RFXAP	AL359076.1	0.534456	4.66e-38	postive
AP3B1	AL359076.1	0.435025	2.3e-24	postive
PSMD6	AL359076.1	0.408449	2.09e-21	postive
ERAP1	AL359076.1	0.407776	2.47e-21	postive
UBR1	AL359076.1	0.627787	7.88e-56	postive
ZC3HAV1	AL359076.1	0.567371	1.1e-43	postive
ZC3HAV1L	AL359076.1	0.428047	1.46e-23	postive
IFNAR1	AL359076.1	0.453257	1.5e-26	postive
TLR4	AL359076.1	0.427208	1.82e-23	postive
IL15	AL359076.1	0.622283	1.3e-54	postive
CYLD	AL359076.1	0.670767	3.02e-66	postive
EIF2AK2	AL359076.1	0.542547	2.2e-39	postive
MAPK8	AL359076.1	0.495369	3.92e-32	postive
PDGFRA	AL359076.1	0.421794	7.38e-23	postive
TLR1	AL359076.1	0.4599	2.22e-27	postive
NFKBIZ	AL359076.1	0.454722	9.87e-27	postive
LMBR1	AL359076.1	0.528559	4.09e-37	postive
SP1	AL359076.1	0.4682	1.92e-28	postive
LIMS1	AL359076.1	0.500906	6.3e-33	postive
IREB2	AL359076.1	0.571212	2.21e-44	postive
IL7R	AL359076.1	0.458952	2.92e-27	postive
DDX17	AL359076.1	0.620115	3.86e-54	postive
TRIM22	AL359076.1	0.423262	5.06e-23	postive
PIK3CG	AL359076.1	0.594798	7.03e-49	postive
JAK2	AL359076.1	0.677361	5.31e-68	postive
TXK	AL359076.1	0.664843	1.05e-64	postive
PPP3CA	AL359076.1	0.435058	2.28e-24	postive
PPP3CB	AL359076.1	0.431932	5.25e-24	postive
PPP3CC	AL359076.1	0.426847	2e-23	postive
NFAT5	AL359076.1	0.820339	3.2e-122	postive
NFATC2	AL359076.1	0.497795	1.77e-32	postive
NFATC3	AL359076.1	0.497448	1.98e-32	postive
MALT1	AL359076.1	0.566716	1.45e-43	postive
PIK3R1	AL359076.1	0.718056	6.09e-80	postive
PIK3CA	AL359076.1	0.691194	7.74e-72	postive
PIK3CB	AL359076.1	0.524747	1.63e-36	postive
AKT3	AL359076.1	0.535256	3.46e-38	postive
GSK3B	AL359076.1	0.443835	2.1e-25	postive
RASGRP3	AL359076.1	0.553875	2.66e-41	postive
PRKCB	AL359076.1	0.463075	8.77e-28	postive
IGHD4-4	AL359076.1	0.506958	8.24e-34	postive
IGHD6-6	AL359076.1	0.551839	5.96e-41	postive
LTB4R2	AL359076.1	0.455356	8.23e-27	postive
PLXNC1	AL359076.1	0.505592	1.31e-33	postive
ROBO2	AL359076.1	0.416072	3.15e-22	postive
FGF7	AL359076.1	0.474373	2.97e-29	postive
GNRH1	AL359076.1	0.735574	9.32e-86	postive
IL6ST	AL359076.1	0.678429	2.73e-68	postive
IL7	AL359076.1	0.441884	3.59e-25	postive
RABEP1	AL359076.1	0.557451	6.37e-42	postive
TNFSF8	AL359076.1	0.47479	2.62e-29	postive
ACVR2A	AL359076.1	0.592719	1.81e-48	postive
ANGPTL1	AL359076.1	0.759922	1.17e-94	postive
BMPR1A	AL359076.1	0.496492	2.71e-32	postive
BMPR2	AL359076.1	0.734776	1.76e-85	postive
CRLF3	AL359076.1	0.626361	1.64e-55	postive
IL18R1	AL359076.1	0.509296	3.71e-34	postive
LIFR	AL359076.1	0.479665	5.84e-30	postive
NR1D2	AL359076.1	0.524855	1.57e-36	postive
NR2C1	AL359076.1	0.436591	1.51e-24	postive
NR2C2	AL359076.1	0.669344	7.14e-66	postive
NR3C1	AL359076.1	0.458653	3.19e-27	postive
NR3C2	AL359076.1	0.424189	3.98e-23	postive
RORA	AL359076.1	0.87827	1e-160	postive
SOS1	AL359076.1	0.648896	9.81e-61	postive
SOS2	AL359076.1	0.559937	2.34e-42	postive
BRAF	AL359076.1	0.793907	5.02e-109	postive
PTPRC	AL359076.1	0.506891	8.43e-34	postive
ITK	AL359076.1	0.630959	1.53e-56	postive
TEC	AL359076.1	0.471013	8.24e-29	postive
CD28	AL359076.1	0.577409	1.58e-45	postive
ICOS	AL359076.1	0.421326	8.32e-23	postive
CBL	AL359076.1	0.615487	3.84e-53	postive
CBLB	AL359076.1	0.732993	7.17e-85	postive
RASGRP1	AL359076.1	0.583157	1.3e-46	postive
PDK1	AL359076.1	0.593655	1.18e-48	postive
TRAJ1	AL359076.1	0.697832	9.33e-74	postive
TRAJ2	AL359076.1	0.739789	3.17e-87	postive
TRAJ3	AL359076.1	0.789454	5.41e-107	postive
TRAJ5	AL359076.1	0.784229	1.14e-104	postive
TRAJ6	AL359076.1	0.752702	6.56e-92	postive
TRAJ8	AL359076.1	0.714924	5.99e-79	postive
TRAJ10	AL359076.1	0.748528	2.3e-90	postive
TRAJ13	AL359076.1	0.752327	9.06e-92	postive
TRAJ14	AL359076.1	0.741662	6.9e-88	postive
TRAJ16	AL359076.1	0.743827	1.16e-88	postive
TRAJ17	AL359076.1	0.729138	1.44e-83	postive
TRAJ18	AL359076.1	0.744577	6.26e-89	postive
TRAJ21	AL359076.1	0.795222	1.23e-109	postive
TRAJ31	AL359076.1	0.808141	7.07e-116	postive
TRAJ37	AL359076.1	0.794729	2.09e-109	postive
TRAJ38	AL359076.1	0.82952	2.53e-127	postive
TRAJ39	AL359076.1	0.822964	1.19e-123	postive
CREB1	AC090181.2	0.735417	1.06e-85	postive
RFXAP	AC090181.2	0.524808	1.6e-36	postive
PSMD6	AC090181.2	0.437018	1.35e-24	postive
UBR1	AC090181.2	0.659528	2.35e-63	postive
ZC3HAV1	AC090181.2	0.524596	1.72e-36	postive
ZC3HAV1L	AC090181.2	0.509983	2.93e-34	postive
IFNAR1	AC090181.2	0.437675	1.13e-24	postive
IL15	AC090181.2	0.571577	1.89e-44	postive
CYLD	AC090181.2	0.540573	4.67e-39	postive
EIF2AK2	AC090181.2	0.556348	9.92e-42	postive
MAPK8	AC090181.2	0.540629	4.57e-39	postive
TLR1	AC090181.2	0.400657	1.38e-20	postive
NFKBIZ	AC090181.2	0.446793	9.25e-26	postive
LMBR1	AC090181.2	0.534376	4.8e-38	postive
SP1	AC090181.2	0.447639	7.31e-26	postive
LIMS1	AC090181.2	0.490314	2.02e-31	postive
IREB2	AC090181.2	0.622122	1.41e-54	postive
DDX17	AC090181.2	0.593092	1.53e-48	postive
PIK3CG	AC090181.2	0.532191	1.08e-37	postive
JAK2	AC090181.2	0.607942	1.5e-51	postive
TXK	AC090181.2	0.650921	3.17e-61	postive
PPP3CA	AC090181.2	0.424043	4.14e-23	postive
PPP3CB	AC090181.2	0.439856	6.25e-25	postive
NFAT5	AC090181.2	0.729243	1.33e-83	postive
MALT1	AC090181.2	0.515721	4.02e-35	postive
PIK3R1	AC090181.2	0.64537	6.89e-60	postive
PIK3CA	AC090181.2	0.631454	1.18e-56	postive
PIK3CB	AC090181.2	0.504857	1.68e-33	postive
AKT3	AC090181.2	0.476771	1.43e-29	postive
GSK3B	AC090181.2	0.435668	1.94e-24	postive
RASGRP3	AC090181.2	0.536475	2.19e-38	postive
IGHD4-4	AC090181.2	0.526033	1.03e-36	postive
IGHD6-6	AC090181.2	0.526615	8.3e-37	postive
SEMA6A	AC090181.2	0.411316	1.03e-21	postive
LTB4R2	AC090181.2	0.475167	2.33e-29	postive
PLXNC1	AC090181.2	0.491032	1.6e-31	postive
ROBO2	AC090181.2	0.409653	1.56e-21	postive
FGF7	AC090181.2	0.419013	1.5e-22	postive
GNRH1	AC090181.2	0.719404	2.25e-80	postive
IL6ST	AC090181.2	0.608148	1.36e-51	postive
IL7	AC090181.2	0.404881	4.99e-21	postive
RABEP1	AC090181.2	0.544479	1.05e-39	postive
ACVR2A	AC090181.2	0.586394	3.1e-47	postive
ACVR2B	AC090181.2	0.4357	1.92e-24	postive
ANGPTL1	AC090181.2	0.719613	1.93e-80	postive
BMPR1A	AC090181.2	0.514548	6.05e-35	postive
BMPR2	AC090181.2	0.705545	4.71e-76	postive
CRLF3	AC090181.2	0.597861	1.72e-49	postive
LIFR	AC090181.2	0.493908	6.31e-32	postive
NR1D2	AC090181.2	0.511178	1.94e-34	postive
NR2C1	AC090181.2	0.449534	4.3e-26	postive
NR2C2	AC090181.2	0.706755	2.02e-76	postive
NR3C1	AC090181.2	0.457454	4.5e-27	postive
NR3C2	AC090181.2	0.454528	1.04e-26	postive
PPARA	AC090181.2	0.407508	2.63e-21	postive
RORA	AC090181.2	0.769014	2.94e-98	postive
SOS1	AC090181.2	0.660883	1.07e-63	postive
SOS2	AC090181.2	0.540539	4.73e-39	postive
BRAF	AC090181.2	0.801945	7.95e-113	postive
ITK	AC090181.2	0.488874	3.2e-31	postive
TEC	AC090181.2	0.586701	2.71e-47	postive
CD28	AC090181.2	0.446404	1.03e-25	postive
CBL	AC090181.2	0.553053	3.69e-41	postive
CBLB	AC090181.2	0.745283	3.49e-89	postive
RASGRP1	AC090181.2	0.535394	3.28e-38	postive
PDK1	AC090181.2	0.580799	3.63e-46	postive
TRAJ1	AC090181.2	0.655589	2.26e-62	postive
TRAJ2	AC090181.2	0.682952	1.59e-69	postive
TRAJ3	AC090181.2	0.736223	5.56e-86	postive
TRAJ5	AC090181.2	0.705318	5.52e-76	postive
TRAJ6	AC090181.2	0.695785	3.69e-73	postive
TRAJ8	AC090181.2	0.668843	9.64e-66	postive
TRAJ10	AC090181.2	0.654298	4.71e-62	postive
TRAJ13	AC090181.2	0.652436	1.35e-61	postive
TRAJ14	AC090181.2	0.704797	7.93e-76	postive
TRAJ16	AC090181.2	0.678246	3.06e-68	postive
TRAJ17	AC090181.2	0.641825	4.76e-59	postive
TRAJ18	AC090181.2	0.665333	7.83e-65	postive
TRAJ21	AC090181.2	0.712432	3.62e-78	postive
TRAJ31	AC090181.2	0.716392	2.06e-79	postive
TRAJ37	AC090181.2	0.699072	4.04e-74	postive
TRAJ38	AC090181.2	0.783834	1.7e-104	postive
TRAJ39	AC090181.2	0.754777	1.09e-92	postive
ARTN	AC109446.3	0.401527	1.12e-20	postive
CALCA	AC109446.3	0.428746	1.22e-23	postive
PSMD3	IDH1-AS1	0.68247	2.15e-69	postive
CCR10	IDH1-AS1	0.420875	9.33e-23	postive
TMSB4Y	IDH1-AS1	0.46326	8.3e-28	postive
DHX58	IDH1-AS1	0.454618	1.02e-26	postive
IGLV2-33	IDH1-AS1	0.486511	6.8e-31	postive
CREB1	AC002128.1	0.601324	3.43e-50	postive
CIITA	AC002128.1	0.461022	1.6e-27	postive
RFXAP	AC002128.1	0.537385	1.56e-38	postive
UBR1	AC002128.1	0.52605	1.02e-36	postive
ZC3HAV1	AC002128.1	0.484312	1.36e-30	postive
ZC3HAV1L	AC002128.1	0.470192	1.06e-28	postive
IL15	AC002128.1	0.480209	4.93e-30	postive
CYLD	AC002128.1	0.506513	9.58e-34	postive
EIF2AK2	AC002128.1	0.450985	2.85e-26	postive
MAPK8	AC002128.1	0.417455	2.23e-22	postive
NFKBIZ	AC002128.1	0.570024	3.64e-44	postive
IREB2	AC002128.1	0.452984	1.62e-26	postive
DDX17	AC002128.1	0.679139	1.75e-68	postive
IRF9	AC002128.1	0.485695	8.81e-31	postive
PIK3CG	AC002128.1	0.415551	3.59e-22	postive
JAK2	AC002128.1	0.515903	3.77e-35	postive
TXK	AC002128.1	0.552084	5.41e-41	postive
NFAT5	AC002128.1	0.668676	1.07e-65	postive
MALT1	AC002128.1	0.452104	2.08e-26	postive
PIK3R1	AC002128.1	0.477833	1.03e-29	postive
PIK3CA	AC002128.1	0.530084	2.34e-37	postive
PIK3CB	AC002128.1	0.417355	2.28e-22	postive
AKT3	AC002128.1	0.406553	3.32e-21	postive
RASGRP3	AC002128.1	0.465091	4.84e-28	postive
IGHD4-4	AC002128.1	0.45131	2.6e-26	postive
IGHD6-6	AC002128.1	0.473918	3.42e-29	postive
LTB4R2	AC002128.1	0.629365	3.49e-56	postive
GNRH1	AC002128.1	0.793318	9.37e-109	postive
IL6ST	AC002128.1	0.479562	6.03e-30	postive
RABEP1	AC002128.1	0.460138	2.07e-27	postive
ACVR2A	AC002128.1	0.533302	7.15e-38	postive
ANGPTL1	AC002128.1	0.569213	5.11e-44	postive
BMPR2	AC002128.1	0.52283	3.25e-36	postive
CRLF3	AC002128.1	0.521102	6.02e-36	postive
NR2C1	AC002128.1	0.57123	2.19e-44	postive
NR2C2	AC002128.1	0.750961	2.92e-91	postive
RORA	AC002128.1	0.668143	1.47e-65	postive
SH3BP2	AC002128.1	0.43622	1.67e-24	postive
SOS1	AC002128.1	0.538018	1.23e-38	postive
SOS2	AC002128.1	0.497701	1.82e-32	postive
BRAF	AC002128.1	0.662278	4.73e-64	postive
ITK	AC002128.1	0.448095	6.43e-26	postive
TEC	AC002128.1	0.482764	2.22e-30	postive
CBL	AC002128.1	0.524123	2.04e-36	postive
CBLB	AC002128.1	0.585011	5.72e-47	postive
RASGRP1	AC002128.1	0.485389	9.71e-31	postive
PDK1	AC002128.1	0.482869	2.15e-30	postive
TRAJ1	AC002128.1	0.618545	8.46e-54	postive
TRAJ2	AC002128.1	0.592775	1.77e-48	postive
TRAJ3	AC002128.1	0.655176	2.86e-62	postive
TRAJ5	AC002128.1	0.61423	7.12e-53	postive
TRAJ6	AC002128.1	0.614015	7.91e-53	postive
TRAJ8	AC002128.1	0.583921	9.26e-47	postive
TRAJ10	AC002128.1	0.594155	9.43e-49	postive
TRAJ13	AC002128.1	0.585923	3.82e-47	postive
TRAJ14	AC002128.1	0.586556	2.89e-47	postive
TRAJ16	AC002128.1	0.606573	2.88e-51	postive
TRAJ17	AC002128.1	0.584681	6.62e-47	postive
TRAJ18	AC002128.1	0.560757	1.67e-42	postive
TRAJ21	AC002128.1	0.617494	1.43e-53	postive
TRAJ31	AC002128.1	0.61332	1.11e-52	postive
TRAJ37	AC002128.1	0.60144	3.25e-50	postive
TRAJ38	AC002128.1	0.64776	1.84e-60	postive
TRAJ39	AC002128.1	0.643156	2.31e-59	postive
CREB1	AC083862.1	0.438193	9.81e-25	postive
IFNG	AC083862.1	0.440033	5.95e-25	postive
CIITA	AC083862.1	0.528561	4.09e-37	postive
TAP2	AC083862.1	0.472332	5.53e-29	postive
ERAP1	AC083862.1	0.415149	3.98e-22	postive
ZC3HAV1	AC083862.1	0.501174	5.77e-33	postive
CYBB	AC083862.1	0.418673	1.63e-22	postive
STAT1	AC083862.1	0.447136	8.41e-26	postive
IL15	AC083862.1	0.536868	1.89e-38	postive
CYLD	AC083862.1	0.518957	1.29e-35	postive
EIF2AK2	AC083862.1	0.538616	9.8e-39	postive
TRAF3	AC083862.1	0.403932	6.28e-21	postive
TLR1	AC083862.1	0.404277	5.77e-21	postive
NFKBIZ	AC083862.1	0.437596	1.15e-24	postive
SP1	AC083862.1	0.421966	7.06e-23	postive
JAK1	AC083862.1	0.409787	1.51e-21	postive
IL7R	AC083862.1	0.428974	1.15e-23	postive
DDX17	AC083862.1	0.401568	1.11e-20	postive
PIK3CG	AC083862.1	0.455771	7.31e-27	postive
CCR5	AC083862.1	0.439807	6.33e-25	postive
JAK2	AC083862.1	0.602638	1.85e-50	postive
TXK	AC083862.1	0.472936	4.61e-29	postive
NFAT5	AC083862.1	0.504531	1.87e-33	postive
NFATC2	AC083862.1	0.472156	5.84e-29	postive
PIK3R5	AC083862.1	0.446444	1.02e-25	postive
PIK3CA	AC083862.1	0.495392	3.89e-32	postive
RASGRP3	AC083862.1	0.588308	1.32e-47	postive
PRKCB	AC083862.1	0.427091	1.88e-23	postive
SEMA4D	AC083862.1	0.44869	5.44e-26	postive
LTB4R2	AC083862.1	0.403812	6.46e-21	postive
PLXNC1	AC083862.1	0.504982	1.61e-33	postive
GNRH1	AC083862.1	0.483876	1.56e-30	postive
ANGPTL1	AC083862.1	0.467195	2.59e-28	postive
BMPR2	AC083862.1	0.423239	5.09e-23	postive
CRLF3	AC083862.1	0.437545	1.17e-24	postive
CSF2RB	AC083862.1	0.403367	7.19e-21	postive
IL10RA	AC083862.1	0.444118	1.94e-25	postive
IL18R1	AC083862.1	0.456131	6.59e-27	postive
IL18RAP	AC083862.1	0.538482	1.03e-38	postive
NR2C2	AC083862.1	0.493802	6.53e-32	postive
RORA	AC083862.1	0.495311	3.99e-32	postive
LCP2	AC083862.1	0.491705	1.29e-31	postive
SH3BP2	AC083862.1	0.48665	6.51e-31	postive
SOS1	AC083862.1	0.494001	6.12e-32	postive
BRAF	AC083862.1	0.488707	3.38e-31	postive
PTPRC	AC083862.1	0.506971	8.2e-34	postive
ITK	AC083862.1	0.573695	7.72e-45	postive
CD28	AC083862.1	0.476827	1.4e-29	postive
ICOS	AC083862.1	0.452226	2.01e-26	postive
CTLA4	AC083862.1	0.483493	1.77e-30	postive
CBL	AC083862.1	0.527189	6.74e-37	postive
CBLB	AC083862.1	0.545621	6.75e-40	postive
RASGRP1	AC083862.1	0.411322	1.03e-21	postive
PDK1	AC083862.1	0.404727	5.18e-21	postive
TRAJ1	AC083862.1	0.556486	9.39e-42	postive
TRAJ2	AC083862.1	0.460319	1.96e-27	postive
TRAJ3	AC083862.1	0.539143	8.03e-39	postive
TRAJ5	AC083862.1	0.575496	3.58e-45	postive
TRAJ6	AC083862.1	0.507709	6.38e-34	postive
TRAJ8	AC083862.1	0.452001	2.14e-26	postive
TRAJ10	AC083862.1	0.50905	4.04e-34	postive
TRAJ13	AC083862.1	0.504542	1.87e-33	postive
TRAJ14	AC083862.1	0.505305	1.44e-33	postive
TRAJ16	AC083862.1	0.509432	3.54e-34	postive
TRAJ17	AC083862.1	0.50982	3.1e-34	postive
TRAJ18	AC083862.1	0.530056	2.37e-37	postive
TRAJ21	AC083862.1	0.519683	9.96e-36	postive
TRAJ31	AC083862.1	0.536791	1.95e-38	postive
TRAJ37	AC083862.1	0.497165	2.17e-32	postive
TRAJ38	AC083862.1	0.537154	1.7e-38	postive
TRAJ39	AC083862.1	0.512963	1.05e-34	postive
TRBC1	AC083862.1	0.419745	1.24e-22	postive
FAS	AL354892.2	-0.416576	2.78e-22	negative
CIITA	AC232271.1	0.426183	2.38e-23	postive
RFXAP	AC232271.1	0.511417	1.79e-34	postive
CYLD	AC232271.1	0.425682	2.71e-23	postive
LTB4R	AC232271.1	0.417106	2.43e-22	postive
DDX17	AC232271.1	0.645972	4.95e-60	postive
IRF9	AC232271.1	0.509866	3.05e-34	postive
NFAT5	AC232271.1	0.562579	7.96e-43	postive
IGHD6-6	AC232271.1	0.407213	2.83e-21	postive
LTB4R2	AC232271.1	0.549705	1.38e-40	postive
GNRH1	AC232271.1	0.666246	4.55e-65	postive
GIPR	AC232271.1	0.411999	8.72e-22	postive
IL11RA	AC232271.1	0.411979	8.76e-22	postive
NR2C1	AC232271.1	0.493222	7.89e-32	postive
NR2C2	AC232271.1	0.633284	4.53e-57	postive
RORA	AC232271.1	0.507838	6.11e-34	postive
SOS1	AC232271.1	0.409797	1.5e-21	postive
BRAF	AC232271.1	0.486631	6.55e-31	postive
RHOA	AC232271.1	-0.421494	7.97e-23	negative
CBLB	AC232271.1	0.409839	1.49e-21	postive
TRAJ1	AC232271.1	0.527726	5.55e-37	postive
TRAJ2	AC232271.1	0.524442	1.82e-36	postive
TRAJ3	AC232271.1	0.559346	2.97e-42	postive
TRAJ5	AC232271.1	0.456789	5.46e-27	postive
TRAJ6	AC232271.1	0.509878	3.04e-34	postive
TRAJ8	AC232271.1	0.465071	4.87e-28	postive
TRAJ10	AC232271.1	0.480828	4.06e-30	postive
TRAJ13	AC232271.1	0.457327	4.67e-27	postive
TRAJ14	AC232271.1	0.480183	4.97e-30	postive
TRAJ16	AC232271.1	0.483903	1.55e-30	postive
TRAJ17	AC232271.1	0.454665	1e-26	postive
TRAJ18	AC232271.1	0.491838	1.23e-31	postive
TRAJ21	AC232271.1	0.483909	1.55e-30	postive
TRAJ31	AC232271.1	0.470827	8.72e-29	postive
TRAJ37	AC232271.1	0.512886	1.08e-34	postive
TRAJ38	AC232271.1	0.508023	5.73e-34	postive
TRAJ39	AC232271.1	0.492295	1.07e-31	postive
PTN	AC008760.2	0.487866	4.42e-31	postive
CD8A	DBH-AS1	0.464066	6.55e-28	postive
HLA-F	DBH-AS1	0.425764	2.65e-23	postive
IFNG	DBH-AS1	0.488333	3.81e-31	postive
LTA	DBH-AS1	0.451689	2.34e-26	postive
CIITA	DBH-AS1	0.51546	4.4e-35	postive
TAP2	DBH-AS1	0.496292	2.9e-32	postive
TAPBP	DBH-AS1	0.441575	3.91e-25	postive
IFI30	DBH-AS1	0.475954	1.83e-29	postive
CXCL9	DBH-AS1	0.403749	6.56e-21	postive
IRF1	DBH-AS1	0.465662	4.08e-28	postive
CCL5	DBH-AS1	0.455982	6.88e-27	postive
TYK2	DBH-AS1	0.489159	2.92e-31	postive
CCL4	DBH-AS1	0.417161	2.4e-22	postive
IRF9	DBH-AS1	0.483165	1.96e-30	postive
PDCD1	DBH-AS1	0.629031	4.15e-56	postive
FASLG	DBH-AS1	0.544538	1.03e-39	postive
CCR5	DBH-AS1	0.472683	4.97e-29	postive
CXCR6	DBH-AS1	0.440809	4.82e-25	postive
PIK3CD	DBH-AS1	0.498429	1.43e-32	postive
CD72	DBH-AS1	0.409072	1.8e-21	postive
PTPN6	DBH-AS1	0.422262	6.54e-23	postive
IGLJ1	DBH-AS1	0.456656	5.67e-27	postive
SEMA4D	DBH-AS1	0.502524	3.67e-33	postive
CXCR3	DBH-AS1	0.498654	1.33e-32	postive
FLT3LG	DBH-AS1	0.502093	4.24e-33	postive
IL10RA	DBH-AS1	0.452828	1.69e-26	postive
IL12RB1	DBH-AS1	0.534461	4.65e-38	postive
IL15RA	DBH-AS1	0.403769	6.53e-21	postive
IL2RB	DBH-AS1	0.561911	1.05e-42	postive
IL18RAP	DBH-AS1	0.534099	5.32e-38	postive
IL21R	DBH-AS1	0.513865	7.67e-35	postive
OGFR	DBH-AS1	0.417484	2.21e-22	postive
TNFRSF14	DBH-AS1	0.463359	8.06e-28	postive
TNFRSF1B	DBH-AS1	0.412661	7.4e-22	postive
TNFRSF25	DBH-AS1	0.429971	8.81e-24	postive
ITGAL	DBH-AS1	0.57008	3.55e-44	postive
LCK	DBH-AS1	0.461204	1.52e-27	postive
CD247	DBH-AS1	0.583266	1.23e-46	postive
ZAP70	DBH-AS1	0.731619	2.1e-84	postive
GZMB	DBH-AS1	0.445375	1.37e-25	postive
PRF1	DBH-AS1	0.452921	1.65e-26	postive
CD3D	DBH-AS1	0.430552	7.56e-24	postive
CD3E	DBH-AS1	0.528668	3.93e-37	postive
CD3G	DBH-AS1	0.410206	1.36e-21	postive
CTLA4	DBH-AS1	0.484111	1.45e-30	postive
TRAC	DBH-AS1	0.517601	2.08e-35	postive
TRAV4	DBH-AS1	0.439622	6.66e-25	postive
TRAV8-2	DBH-AS1	0.422635	5.95e-23	postive
TRAV8-3	DBH-AS1	0.430225	8.24e-24	postive
TRAV8-4	DBH-AS1	0.40941	1.65e-21	postive
TRAV8-6	DBH-AS1	0.416571	2.78e-22	postive
TRAV21	DBH-AS1	0.42247	6.2e-23	postive
TRBC1	DBH-AS1	0.582877	1.46e-46	postive
TRBC2	DBH-AS1	0.512661	1.17e-34	postive
TRBJ2-1	DBH-AS1	0.412423	7.85e-22	postive
TRBJ2-2	DBH-AS1	0.519336	1.13e-35	postive
TRBJ2-3	DBH-AS1	0.477969	9.87e-30	postive
TRBJ2-7	DBH-AS1	0.602617	1.87e-50	postive
TRBV28	DBH-AS1	0.503735	2.45e-33	postive
DDX17	LINC00115	0.417704	2.09e-22	postive
IRF9	LINC00115	0.486889	6.03e-31	postive
GNRH1	LINC00115	0.503205	2.92e-33	postive
NR2C1	LINC00115	0.446086	1.13e-25	postive
NR2C2	LINC00115	0.429663	9.56e-24	postive
TNFRSF14	LINC00115	0.415089	4.04e-22	postive
TNFRSF25	LINC00115	0.403171	7.54e-21	postive
LMBR1L	AC104564.3	0.495932	3.26e-32	postive
TYK2	AC104564.3	0.544837	9.14e-40	postive
DDX17	AC104564.3	0.460108	2.09e-27	postive
IRF9	AC104564.3	0.627964	7.2e-56	postive
LTB4R2	AC104564.3	0.474045	3.29e-29	postive
PLXNA3	AC104564.3	0.449127	4.82e-26	postive
GNRH1	AC104564.3	0.448025	6.56e-26	postive
EPOR	AC104564.3	0.423094	5.28e-23	postive
GIPR	AC104564.3	0.481527	3.27e-30	postive
IL11RA	AC104564.3	0.461722	1.3e-27	postive
NR2C2	AC104564.3	0.443661	2.2e-25	postive
TNFRSF14	AC104564.3	0.426669	2.09e-23	postive
TNFRSF25	AC104564.3	0.468624	1.69e-28	postive
ZAP70	AC104564.3	0.412478	7.74e-22	postive
DDX17	AP001271.1	0.54251	2.23e-39	postive
NFAT5	AP001271.1	0.484998	1.1e-30	postive
GNRH1	AP001271.1	0.54703	3.91e-40	postive
NR2C1	AP001271.1	0.521118	5.98e-36	postive
NR2C2	AP001271.1	0.584474	7.25e-47	postive
RORA	AP001271.1	0.42013	1.13e-22	postive
SOS1	AP001271.1	0.404188	5.9e-21	postive
BRAF	AP001271.1	0.494445	5.3e-32	postive
DDX17	JPX	0.406164	3.65e-21	postive
NFAT5	JPX	0.531192	1.56e-37	postive
GNRH1	JPX	0.472603	5.1e-29	postive
NR2C2	JPX	0.43417	2.89e-24	postive
RORA	JPX	0.480032	5.21e-30	postive
BRAF	JPX	0.454192	1.15e-26	postive
TRAJ1	JPX	0.4622	1.13e-27	postive
TRAJ2	JPX	0.496184	3e-32	postive
TRAJ3	JPX	0.49925	1.09e-32	postive
TRAJ5	JPX	0.455424	8.07e-27	postive
TRAJ6	JPX	0.498596	1.36e-32	postive
TRAJ8	JPX	0.463782	7.12e-28	postive
TRAJ10	JPX	0.501261	5.6e-33	postive
TRAJ13	JPX	0.466271	3.41e-28	postive
TRAJ14	JPX	0.470291	1.02e-28	postive
TRAJ16	JPX	0.500949	6.22e-33	postive
TRAJ17	JPX	0.457159	4.9e-27	postive
TRAJ18	JPX	0.477341	1.2e-29	postive
TRAJ21	JPX	0.484412	1.32e-30	postive
TRAJ31	JPX	0.510016	2.9e-34	postive
TRAJ37	JPX	0.516437	3.13e-35	postive
TRAJ38	JPX	0.518129	1.73e-35	postive
TRAJ39	JPX	0.503184	2.94e-33	postive
KCNH2	U91328.1	0.476538	1.53e-29	postive
CHGA	U91328.1	0.549046	1.78e-40	postive
GRP	U91328.1	0.523593	2.47e-36	postive
CREB1	AC020915.3	0.528599	4.04e-37	postive
RFXAP	AC020915.3	0.499103	1.15e-32	postive
UBR1	AC020915.3	0.443406	2.36e-25	postive
ZC3HAV1	AC020915.3	0.420765	9.6e-23	postive
ZC3HAV1L	AC020915.3	0.487214	5.44e-31	postive
IL15	AC020915.3	0.423055	5.34e-23	postive
EIF2AK2	AC020915.3	0.422624	5.96e-23	postive
MAPK8	AC020915.3	0.427051	1.9e-23	postive
IREB2	AC020915.3	0.452072	2.1e-26	postive
DDX17	AC020915.3	0.492731	9.25e-32	postive
TXK	AC020915.3	0.542162	2.55e-39	postive
NFAT5	AC020915.3	0.561099	1.46e-42	postive
PIK3CA	AC020915.3	0.434557	2.61e-24	postive
IGHD4-4	AC020915.3	0.424086	4.09e-23	postive
IGHD6-6	AC020915.3	0.442894	2.72e-25	postive
LTB4R2	AC020915.3	0.420922	9.22e-23	postive
GNRH1	AC020915.3	0.671507	1.93e-66	postive
ACVR2A	AC020915.3	0.479805	5.59e-30	postive
ACVR2B	AC020915.3	0.463219	8.4e-28	postive
ANGPTL1	AC020915.3	0.496307	2.88e-32	postive
BMPR2	AC020915.3	0.462603	1.01e-27	postive
CRLF3	AC020915.3	0.483396	1.82e-30	postive
NR2C1	AC020915.3	0.476065	1.77e-29	postive
NR2C2	AC020915.3	0.622189	1.36e-54	postive
RORA	AC020915.3	0.533758	6.04e-38	postive
SOS1	AC020915.3	0.528649	3.96e-37	postive
BRAF	AC020915.3	0.603836	1.05e-50	postive
TEC	AC020915.3	0.401925	1.02e-20	postive
CBL	AC020915.3	0.476666	1.47e-29	postive
CBLB	AC020915.3	0.507099	7.85e-34	postive
PDK1	AC020915.3	0.476243	1.68e-29	postive
TRAJ1	AC020915.3	0.536269	2.37e-38	postive
TRAJ2	AC020915.3	0.491755	1.27e-31	postive
TRAJ3	AC020915.3	0.580931	3.43e-46	postive
TRAJ5	AC020915.3	0.565535	2.36e-43	postive
TRAJ6	AC020915.3	0.547071	3.85e-40	postive
TRAJ8	AC020915.3	0.56305	6.56e-43	postive
TRAJ10	AC020915.3	0.522823	3.26e-36	postive
TRAJ13	AC020915.3	0.543393	1.59e-39	postive
TRAJ14	AC020915.3	0.544389	1.09e-39	postive
TRAJ16	AC020915.3	0.540529	4.75e-39	postive
TRAJ17	AC020915.3	0.534588	4.44e-38	postive
TRAJ18	AC020915.3	0.478804	7.62e-30	postive
TRAJ21	AC020915.3	0.567278	1.15e-43	postive
TRAJ31	AC020915.3	0.554739	1.89e-41	postive
TRAJ37	AC020915.3	0.552119	5.33e-41	postive
TRAJ38	AC020915.3	0.574333	5.89e-45	postive
TRAJ39	AC020915.3	0.605016	6.04e-51	postive
OSGIN1	AL033397.1	0.414917	4.21e-22	postive
NR0B1	AL033397.1	0.497141	2.19e-32	postive
CD1D	AC138207.5	0.402405	9.06e-21	postive
CD4	AC138207.5	0.520656	7.05e-36	postive
FCER1G	AC138207.5	0.508799	4.4e-34	postive
HLA-DQA1	AC138207.5	0.414002	5.3e-22	postive
CIITA	AC138207.5	0.49658	2.64e-32	postive
IFI30	AC138207.5	0.48712	5.6e-31	postive
TLR4	AC138207.5	0.448726	5.39e-26	postive
NOD2	AC138207.5	0.420892	9.29e-23	postive
CYBB	AC138207.5	0.561847	1.07e-42	postive
TLR7	AC138207.5	0.599185	9.31e-50	postive
TLR8	AC138207.5	0.466828	2.89e-28	postive
TLR1	AC138207.5	0.459792	2.29e-27	postive
MSR1	AC138207.5	0.404577	5.37e-21	postive
CD14	AC138207.5	0.440052	5.92e-25	postive
TRIM22	AC138207.5	0.415389	3.74e-22	postive
PIK3CG	AC138207.5	0.419387	1.36e-22	postive
CCR5	AC138207.5	0.529919	2.49e-37	postive
CCR1	AC138207.5	0.452437	1.89e-26	postive
IL10	AC138207.5	0.456477	5.97e-27	postive
FGR	AC138207.5	0.434544	2.62e-24	postive
JAK2	AC138207.5	0.468726	1.64e-28	postive
CD86	AC138207.5	0.557114	7.3e-42	postive
BTK	AC138207.5	0.53453	4.53e-38	postive
VAV1	AC138207.5	0.450339	3.43e-26	postive
NFATC2	AC138207.5	0.401897	1.02e-20	postive
PIK3R5	AC138207.5	0.483979	1.51e-30	postive
PIK3CD	AC138207.5	0.401982	1e-20	postive
CD72	AC138207.5	0.419342	1.38e-22	postive
LILRB3	AC138207.5	0.459943	2.19e-27	postive
FCGR2B	AC138207.5	0.419431	1.35e-22	postive
RASGRP3	AC138207.5	0.517597	2.08e-35	postive
CMKLR1	AC138207.5	0.512837	1.1e-34	postive
PLXNC1	AC138207.5	0.562006	1.01e-42	postive
CSF1	AC138207.5	0.431231	6.32e-24	postive
TNFSF13B	AC138207.5	0.468998	1.51e-28	postive
C3AR1	AC138207.5	0.486134	7.67e-31	postive
CRLF3	AC138207.5	0.423222	5.11e-23	postive
CSF1R	AC138207.5	0.533381	6.95e-38	postive
CSF2RB	AC138207.5	0.417073	2.45e-22	postive
IL10RA	AC138207.5	0.521722	4.83e-36	postive
IL12RB1	AC138207.5	0.427343	1.76e-23	postive
IL21R	AC138207.5	0.495137	4.23e-32	postive
ITGAL	AC138207.5	0.41871	1.62e-22	postive
ITGB2	AC138207.5	0.428792	1.2e-23	postive
TYROBP	AC138207.5	0.401263	1.19e-20	postive
FCGR3A	AC138207.5	0.50207	4.28e-33	postive
LCP2	AC138207.5	0.577036	1.85e-45	postive
PTPRC	AC138207.5	0.508067	5.65e-34	postive
CD28	AC138207.5	0.423297	5.01e-23	postive
ICOS	AC138207.5	0.469745	1.21e-28	postive
CREB1	AC010761.3	0.76675	2.4e-97	postive
RFXAP	AC010761.3	0.555354	1.48e-41	postive
PSMD6	AC010761.3	0.404103	6.02e-21	postive
UBR1	AC010761.3	0.667907	1.69e-65	postive
ZC3HAV1	AC010761.3	0.58757	1.84e-47	postive
ZC3HAV1L	AC010761.3	0.535304	3.4e-38	postive
IFNAR1	AC010761.3	0.451865	2.23e-26	postive
IL15	AC010761.3	0.538639	9.72e-39	postive
CYLD	AC010761.3	0.585386	4.85e-47	postive
EIF2AK2	AC010761.3	0.560142	2.15e-42	postive
MAPK8	AC010761.3	0.572215	1.45e-44	postive
TLR1	AC010761.3	0.451745	2.3e-26	postive
NFKBIZ	AC010761.3	0.441874	3.6e-25	postive
LMBR1	AC010761.3	0.552941	3.85e-41	postive
SP1	AC010761.3	0.462851	9.36e-28	postive
EED	AC010761.3	0.402261	9.38e-21	postive
LIMS1	AC010761.3	0.503107	3.02e-33	postive
IREB2	AC010761.3	0.624451	4.34e-55	postive
DDX17	AC010761.3	0.656884	1.08e-62	postive
PIK3CG	AC010761.3	0.562863	7.09e-43	postive
JAK2	AC010761.3	0.616235	2.66e-53	postive
PTK2	AC010761.3	0.418653	1.64e-22	postive
TXK	AC010761.3	0.670933	2.73e-66	postive
PPP3CB	AC010761.3	0.477038	1.31e-29	postive
NFAT5	AC010761.3	0.80154	1.25e-112	postive
NFATC3	AC010761.3	0.430051	8.63e-24	postive
MALT1	AC010761.3	0.542914	1.91e-39	postive
PIK3R1	AC010761.3	0.648556	1.19e-60	postive
PIK3CA	AC010761.3	0.657478	7.66e-63	postive
PIK3CB	AC010761.3	0.485139	1.05e-30	postive
AKT3	AC010761.3	0.570872	2.55e-44	postive
GSK3B	AC010761.3	0.475305	2.24e-29	postive
RASGRP3	AC010761.3	0.536086	2.54e-38	postive
IGHD4-4	AC010761.3	0.564328	3.88e-43	postive
IGHD6-6	AC010761.3	0.614175	7.31e-53	postive
LTB4R2	AC010761.3	0.535662	2.97e-38	postive
PLXNC1	AC010761.3	0.490805	1.72e-31	postive
ROBO2	AC010761.3	0.42445	3.72e-23	postive
FGF7	AC010761.3	0.426071	2.45e-23	postive
GMFB	AC010761.3	0.422252	6.56e-23	postive
GNRH1	AC010761.3	0.798605	3.17e-111	postive
IL6ST	AC010761.3	0.642482	3.33e-59	postive
IL7	AC010761.3	0.42341	4.87e-23	postive
RABEP1	AC010761.3	0.580237	4.64e-46	postive
ACVR2A	AC010761.3	0.612636	1.55e-52	postive
ACVR2B	AC010761.3	0.430203	8.29e-24	postive
ANGPTL1	AC010761.3	0.732657	9.32e-85	postive
BMPR1A	AC010761.3	0.52153	5.17e-36	postive
BMPR2	AC010761.3	0.729493	1.1e-83	postive
CRLF3	AC010761.3	0.673117	7.25e-67	postive
IL18R1	AC010761.3	0.418123	1.88e-22	postive
LIFR	AC010761.3	0.480775	4.13e-30	postive
NR1D2	AC010761.3	0.488816	3.26e-31	postive
NR2C1	AC010761.3	0.52233	3.88e-36	postive
NR2C2	AC010761.3	0.759465	1.76e-94	postive
NR3C1	AC010761.3	0.453676	1.33e-26	postive
NR3C2	AC010761.3	0.436584	1.51e-24	postive
PPARA	AC010761.3	0.426974	1.93e-23	postive
RORA	AC010761.3	0.813184	1.92e-118	postive
SOS1	AC010761.3	0.68553	3.06e-70	postive
SOS2	AC010761.3	0.573459	8.53e-45	postive
BRAF	AC010761.3	0.838533	1.22e-132	postive
PRKCA	AC010761.3	0.402562	8.73e-21	postive
PTPRC	AC010761.3	0.42766	1.62e-23	postive
ITK	AC010761.3	0.517605	2.08e-35	postive
TEC	AC010761.3	0.559233	3.11e-42	postive
CD28	AC010761.3	0.479555	6.04e-30	postive
CBL	AC010761.3	0.606492	2.99e-51	postive
CBLB	AC010761.3	0.736978	3.04e-86	postive
RASGRP1	AC010761.3	0.546926	4.07e-40	postive
PDK1	AC010761.3	0.601925	2.59e-50	postive
TRAJ1	AC010761.3	0.703079	2.6e-75	postive
TRAJ2	AC010761.3	0.741105	1.09e-87	postive
TRAJ3	AC010761.3	0.781966	1.1e-103	postive
TRAJ5	AC010761.3	0.736286	5.29e-86	postive
TRAJ6	AC010761.3	0.73724	2.47e-86	postive
TRAJ8	AC010761.3	0.738577	8.43e-87	postive
TRAJ10	AC010761.3	0.68822	5.39e-71	postive
TRAJ13	AC010761.3	0.717295	1.06e-79	postive
TRAJ14	AC010761.3	0.721427	5.02e-81	postive
TRAJ16	AC010761.3	0.733536	4.68e-85	postive
TRAJ17	AC010761.3	0.679113	1.78e-68	postive
TRAJ18	AC010761.3	0.653336	8.12e-62	postive
TRAJ21	AC010761.3	0.752531	7.6e-92	postive
TRAJ31	AC010761.3	0.742925	2.45e-88	postive
TRAJ37	AC010761.3	0.744546	6.43e-89	postive
TRAJ38	AC010761.3	0.798728	2.77e-111	postive
TRAJ39	AC010761.3	0.808691	3.74e-116	postive
CREB1	AC002064.3	0.747964	3.7e-90	postive
RFXAP	AC002064.3	0.478254	9.03e-30	postive
PSMD6	AC002064.3	0.414784	4.36e-22	postive
UBR1	AC002064.3	0.590768	4.38e-48	postive
ZC3HAV1	AC002064.3	0.525172	1.4e-36	postive
ZC3HAV1L	AC002064.3	0.463478	7.78e-28	postive
TLR4	AC002064.3	0.49974	9.29e-33	postive
IL15	AC002064.3	0.634039	3.04e-57	postive
CYLD	AC002064.3	0.60236	2.11e-50	postive
ITGAV	AC002064.3	0.405123	4.7e-21	postive
EIF2AK2	AC002064.3	0.486272	7.34e-31	postive
MAPK8	AC002064.3	0.511681	1.63e-34	postive
PDGFRA	AC002064.3	0.446402	1.03e-25	postive
TLR1	AC002064.3	0.533186	7.47e-38	postive
NFKBIZ	AC002064.3	0.499801	9.1e-33	postive
LMBR1	AC002064.3	0.542216	2.5e-39	postive
SP1	AC002064.3	0.421556	7.84e-23	postive
EED	AC002064.3	0.411049	1.1e-21	postive
LIMS1	AC002064.3	0.522385	3.81e-36	postive
IREB2	AC002064.3	0.536776	1.96e-38	postive
IL7R	AC002064.3	0.423635	4.6e-23	postive
DDX17	AC002064.3	0.551374	7.16e-41	postive
TANK	AC002064.3	0.449508	4.33e-26	postive
PIK3CG	AC002064.3	0.551635	6.46e-41	postive
JAK2	AC002064.3	0.649316	7.77e-61	postive
PTK2	AC002064.3	0.411558	9.72e-22	postive
TXK	AC002064.3	0.566226	1.77e-43	postive
PPP3CB	AC002064.3	0.434222	2.85e-24	postive
NFAT5	AC002064.3	0.831013	3.5e-128	postive
NFATC3	AC002064.3	0.448939	5.08e-26	postive
MALT1	AC002064.3	0.531851	1.22e-37	postive
PIK3R1	AC002064.3	0.569673	4.22e-44	postive
PIK3CA	AC002064.3	0.700444	1.59e-74	postive
PIK3CB	AC002064.3	0.516049	3.58e-35	postive
AKT3	AC002064.3	0.522058	4.28e-36	postive
GSK3B	AC002064.3	0.442081	3.4e-25	postive
RASGRP3	AC002064.3	0.514368	6.44e-35	postive
IGHD4-4	AC002064.3	0.422081	6.85e-23	postive
IGHD6-6	AC002064.3	0.532391	1e-37	postive
FPR2	AC002064.3	0.404745	5.15e-21	postive
LTB4R2	AC002064.3	0.454019	1.21e-26	postive
PLXNC1	AC002064.3	0.474958	2.49e-29	postive
FGF7	AC002064.3	0.4485	5.74e-26	postive
GMFB	AC002064.3	0.414402	4.79e-22	postive
GNRH1	AC002064.3	0.71755	8.83e-80	postive
IL6ST	AC002064.3	0.563101	6.43e-43	postive
IL7	AC002064.3	0.540485	4.83e-39	postive
RABEP1	AC002064.3	0.525278	1.35e-36	postive
TNFSF8	AC002064.3	0.430177	8.35e-24	postive
ACVR2A	AC002064.3	0.568839	5.98e-44	postive
ANGPTL1	AC002064.3	0.759277	2.09e-94	postive
BMPR1A	AC002064.3	0.463102	8.7e-28	postive
BMPR2	AC002064.3	0.663628	2.14e-64	postive
CRLF3	AC002064.3	0.630603	1.84e-56	postive
IL18R1	AC002064.3	0.549717	1.37e-40	postive
IL18RAP	AC002064.3	0.404949	4.91e-21	postive
IL1RAP	AC002064.3	0.406692	3.21e-21	postive
NR1D2	AC002064.3	0.402291	9.31e-21	postive
NR2C1	AC002064.3	0.426009	2.49e-23	postive
NR2C2	AC002064.3	0.647982	1.63e-60	postive
NR3C1	AC002064.3	0.453003	1.61e-26	postive
RORA	AC002064.3	0.777337	1.06e-101	postive
SOS1	AC002064.3	0.628922	4.39e-56	postive
SOS2	AC002064.3	0.571901	1.65e-44	postive
BRAF	AC002064.3	0.704132	1.26e-75	postive
PTPRC	AC002064.3	0.47215	5.84e-29	postive
ITK	AC002064.3	0.502285	3.98e-33	postive
TEC	AC002064.3	0.450488	3.28e-26	postive
CD28	AC002064.3	0.48106	3.78e-30	postive
CBL	AC002064.3	0.609724	6.36e-52	postive
CBLB	AC002064.3	0.676313	1.02e-67	postive
RASGRP1	AC002064.3	0.511148	1.97e-34	postive
PDK1	AC002064.3	0.607145	2.19e-51	postive
TRAJ1	AC002064.3	0.771596	2.6e-99	postive
TRAJ2	AC002064.3	0.702492	3.9e-75	postive
TRAJ3	AC002064.3	0.820301	3.35e-122	postive
TRAJ5	AC002064.3	0.803571	1.29e-113	postive
TRAJ6	AC002064.3	0.826532	1.25e-125	postive
TRAJ8	AC002064.3	0.773814	3.16e-100	postive
TRAJ10	AC002064.3	0.847278	4.06e-138	postive
TRAJ13	AC002064.3	0.796728	2.43e-110	postive
TRAJ14	AC002064.3	0.786296	1.4e-105	postive
TRAJ16	AC002064.3	0.844835	1.49e-136	postive
TRAJ17	AC002064.3	0.823484	6.17e-124	postive
TRAJ18	AC002064.3	0.780811	3.48e-103	postive
TRAJ21	AC002064.3	0.840386	9.01e-134	postive
TRAJ31	AC002064.3	0.823498	6.07e-124	postive
TRAJ37	AC002064.3	0.802613	3.77e-113	postive
TRAJ38	AC002064.3	0.85042	3.59e-140	postive
TRAJ39	AC002064.3	0.86281	9.39e-149	postive
DDX17	AC022101.1	0.406502	3.37e-21	postive
NFAT5	AC022101.1	0.415804	3.37e-22	postive
GNRH1	AC022101.1	0.481218	3.6e-30	postive
NR2C2	AC022101.1	0.463056	8.81e-28	postive
RORA	AC022101.1	0.411585	9.66e-22	postive
TEC	AC022101.1	0.429889	9.01e-24	postive
TRAJ1	AC022101.1	0.42957	9.79e-24	postive
TRAJ5	AC022101.1	0.467922	2.08e-28	postive
TRAJ21	AC022101.1	0.40741	2.7e-21	postive
TRAJ31	AC022101.1	0.426105	2.42e-23	postive
TRAJ38	AC022101.1	0.428513	1.29e-23	postive
TRAJ39	AC022101.1	0.441339	4.17e-25	postive
CREB1	AC024560.3	0.410194	1.36e-21	postive
DDX17	AC024560.3	0.463383	8.01e-28	postive
TXK	AC024560.3	0.402745	8.35e-21	postive
NFAT5	AC024560.3	0.499633	9.62e-33	postive
PIK3CA	AC024560.3	0.462983	9e-28	postive
LTB4R2	AC024560.3	0.51604	3.59e-35	postive
GNRH1	AC024560.3	0.565747	2.16e-43	postive
ANGPTL1	AC024560.3	0.414555	4.61e-22	postive
NR2C2	AC024560.3	0.610168	5.13e-52	postive
RORA	AC024560.3	0.484432	1.31e-30	postive
SOS1	AC024560.3	0.483152	1.96e-30	postive
BRAF	AC024560.3	0.504982	1.61e-33	postive
CBL	AC024560.3	0.406838	3.1e-21	postive
CBLB	AC024560.3	0.464397	5.94e-28	postive
TRAJ1	AC024560.3	0.513337	9.22e-35	postive
TRAJ3	AC024560.3	0.493328	7.62e-32	postive
TRAJ5	AC024560.3	0.528074	4.89e-37	postive
TRAJ6	AC024560.3	0.470509	9.6e-29	postive
TRAJ8	AC024560.3	0.476247	1.68e-29	postive
TRAJ10	AC024560.3	0.460298	1.97e-27	postive
TRAJ13	AC024560.3	0.471428	7.27e-29	postive
TRAJ14	AC024560.3	0.47193	6.25e-29	postive
TRAJ16	AC024560.3	0.502182	4.12e-33	postive
TRAJ17	AC024560.3	0.500173	8.05e-33	postive
TRAJ18	AC024560.3	0.457384	4.6e-27	postive
TRAJ21	AC024560.3	0.493585	7.01e-32	postive
TRAJ31	AC024560.3	0.500868	6.39e-33	postive
TRAJ37	AC024560.3	0.478589	8.14e-30	postive
TRAJ38	AC024560.3	0.493034	8.38e-32	postive
TRAJ39	AC024560.3	0.529077	3.39e-37	postive
XCL1	KCNMB2-AS1	0.416	3.21e-22	postive
TRAJ16	ARHGEF26-AS1	0.401207	1.21e-20	postive
SYTL1	AL109936.3	0.428942	1.16e-23	postive
CREB1	PSMA3-AS1	0.639382	1.78e-58	postive
CIITA	PSMA3-AS1	0.467709	2.22e-28	postive
RFXAP	PSMA3-AS1	0.639863	1.37e-58	postive
UBR1	PSMA3-AS1	0.548505	2.2e-40	postive
ZC3HAV1	PSMA3-AS1	0.451527	2.45e-26	postive
IL15	PSMA3-AS1	0.433694	3.29e-24	postive
CYLD	PSMA3-AS1	0.546481	4.84e-40	postive
EIF2AK2	PSMA3-AS1	0.408045	2.31e-21	postive
MAPK8	PSMA3-AS1	0.477388	1.18e-29	postive
NFKBIZ	PSMA3-AS1	0.475377	2.19e-29	postive
IREB2	PSMA3-AS1	0.459382	2.58e-27	postive
DDX17	PSMA3-AS1	0.768828	3.5e-98	postive
IRF9	PSMA3-AS1	0.447877	6.84e-26	postive
TRIM22	PSMA3-AS1	0.42333	4.97e-23	postive
PIK3CG	PSMA3-AS1	0.417934	1.97e-22	postive
JAK2	PSMA3-AS1	0.507153	7.71e-34	postive
TXK	PSMA3-AS1	0.543872	1.32e-39	postive
PPP3CC	PSMA3-AS1	0.40724	2.81e-21	postive
NFAT5	PSMA3-AS1	0.720118	1.33e-80	postive
NFATC3	PSMA3-AS1	0.437852	1.08e-24	postive
MALT1	PSMA3-AS1	0.468147	1.95e-28	postive
PIK3R1	PSMA3-AS1	0.548202	2.48e-40	postive
PIK3CA	PSMA3-AS1	0.473333	4.08e-29	postive
AKT3	PSMA3-AS1	0.43049	7.69e-24	postive
RASGRP3	PSMA3-AS1	0.434845	2.42e-24	postive
IGHD4-4	PSMA3-AS1	0.440908	4.69e-25	postive
IGHD6-6	PSMA3-AS1	0.492241	1.08e-31	postive
LTB4R2	PSMA3-AS1	0.572514	1.27e-44	postive
ROBO2	PSMA3-AS1	0.451708	2.33e-26	postive
GNRH1	PSMA3-AS1	0.815573	1.1e-119	postive
IL6ST	PSMA3-AS1	0.56048	1.87e-42	postive
RABEP1	PSMA3-AS1	0.529634	2.76e-37	postive
ACVR2A	PSMA3-AS1	0.58024	4.63e-46	postive
ANGPTL1	PSMA3-AS1	0.581983	2.17e-46	postive
BMPR1A	PSMA3-AS1	0.445834	1.21e-25	postive
BMPR2	PSMA3-AS1	0.55098	8.36e-41	postive
CRLF3	PSMA3-AS1	0.52805	4.93e-37	postive
IL11RA	PSMA3-AS1	0.429041	1.13e-23	postive
LIFR	PSMA3-AS1	0.457302	4.71e-27	postive
NR1D2	PSMA3-AS1	0.429814	9.19e-24	postive
NR2C1	PSMA3-AS1	0.624345	4.58e-55	postive
NR2C2	PSMA3-AS1	0.776183	3.24e-101	postive
NR3C2	PSMA3-AS1	0.429887	9.01e-24	postive
RORA	PSMA3-AS1	0.714106	1.08e-78	postive
SOS1	PSMA3-AS1	0.568677	6.4e-44	postive
SOS2	PSMA3-AS1	0.554507	2.07e-41	postive
BRAF	PSMA3-AS1	0.710822	1.14e-77	postive
ITK	PSMA3-AS1	0.486712	6.38e-31	postive
TEC	PSMA3-AS1	0.416945	2.53e-22	postive
CD28	PSMA3-AS1	0.417326	2.3e-22	postive
CBL	PSMA3-AS1	0.488389	3.74e-31	postive
CBLB	PSMA3-AS1	0.557536	6.16e-42	postive
RASGRP1	PSMA3-AS1	0.492464	1.01e-31	postive
PDK1	PSMA3-AS1	0.432148	4.96e-24	postive
TRAJ1	PSMA3-AS1	0.658904	3.37e-63	postive
TRAJ2	PSMA3-AS1	0.670308	3.99e-66	postive
TRAJ3	PSMA3-AS1	0.702574	3.69e-75	postive
TRAJ5	PSMA3-AS1	0.636838	6.92e-58	postive
TRAJ6	PSMA3-AS1	0.660479	1.35e-63	postive
TRAJ8	PSMA3-AS1	0.639564	1.61e-58	postive
TRAJ10	PSMA3-AS1	0.632659	6.28e-57	postive
TRAJ13	PSMA3-AS1	0.634584	2.28e-57	postive
TRAJ14	PSMA3-AS1	0.641745	4.97e-59	postive
TRAJ16	PSMA3-AS1	0.649304	7.82e-61	postive
TRAJ17	PSMA3-AS1	0.612894	1.37e-52	postive
TRAJ18	PSMA3-AS1	0.615016	4.84e-53	postive
TRAJ21	PSMA3-AS1	0.658432	4.42e-63	postive
TRAJ31	PSMA3-AS1	0.647873	1.73e-60	postive
TRAJ37	PSMA3-AS1	0.667315	2.41e-65	postive
TRAJ38	PSMA3-AS1	0.687081	1.13e-70	postive
TRAJ39	PSMA3-AS1	0.6808	6.18e-69	postive
NFKBIZ	AC020594.1	0.413652	5.78e-22	postive
LTB4R	AC020594.1	0.414089	5.18e-22	postive
LTB4R2	AC020594.1	0.499288	1.08e-32	postive
GNRH1	AC020594.1	0.52951	2.89e-37	postive
UCN	AC020594.1	0.437938	1.05e-24	postive
NR2C2	AC020594.1	0.483057	2.02e-30	postive
BRAF	AC020594.1	0.412539	7.63e-22	postive
CD8A	LINC02195	0.561275	1.36e-42	postive
CD8B	LINC02195	0.496591	2.63e-32	postive
IFNG	LINC02195	0.696688	2.02e-73	postive
PSMB8	LINC02195	0.484441	1.31e-30	postive
PSME2	LINC02195	0.444168	1.92e-25	postive
TAP1	LINC02195	0.503274	2.86e-33	postive
TAP2	LINC02195	0.510935	2.11e-34	postive
CXCL10	LINC02195	0.452178	2.04e-26	postive
CXCL9	LINC02195	0.433019	3.93e-24	postive
APOBEC3G	LINC02195	0.423029	5.37e-23	postive
STAT1	LINC02195	0.438462	9.12e-25	postive
IRF1	LINC02195	0.525602	1.2e-36	postive
IL15	LINC02195	0.464334	6.05e-28	postive
CCL5	LINC02195	0.619837	4.44e-54	postive
CCL4	LINC02195	0.614976	4.94e-53	postive
PDCD1	LINC02195	0.469601	1.26e-28	postive
FASLG	LINC02195	0.558275	4.57e-42	postive
GBP2	LINC02195	0.477249	1.23e-29	postive
CCL4L2	LINC02195	0.502214	4.07e-33	postive
XCL2	LINC02195	0.526459	8.79e-37	postive
CXCR6	LINC02195	0.560716	1.7e-42	postive
CD72	LINC02195	0.411551	9.74e-22	postive
IL32	LINC02195	0.482621	2.32e-30	postive
TNFSF13B	LINC02195	0.416357	2.94e-22	postive
IL15RA	LINC02195	0.540535	4.74e-39	postive
IL2RB	LINC02195	0.446864	9.07e-26	postive
IL18RAP	LINC02195	0.532216	1.07e-37	postive
CD247	LINC02195	0.524369	1.87e-36	postive
HCST	LINC02195	0.462682	9.84e-28	postive
CD244	LINC02195	0.481645	3.15e-30	postive
SH2D1A	LINC02195	0.418431	1.74e-22	postive
GZMB	LINC02195	0.724974	3.48e-82	postive
PRF1	LINC02195	0.440433	5.34e-25	postive
CD3D	LINC02195	0.540045	5.71e-39	postive
CD3E	LINC02195	0.439652	6.6e-25	postive
CD3G	LINC02195	0.407441	2.68e-21	postive
TRAC	LINC02195	0.439651	6.61e-25	postive
TRAV13-1	LINC02195	0.401636	1.09e-20	postive
TRAV19	LINC02195	0.42716	1.84e-23	postive
TRAV21	LINC02195	0.402121	9.7e-21	postive
TRAV29DV5	LINC02195	0.403859	6.39e-21	postive
TRBC2	LINC02195	0.503784	2.41e-33	postive
TRBV7-9	LINC02195	0.41433	4.88e-22	postive
TRBV28	LINC02195	0.450769	3.03e-26	postive
TRDC	LINC02195	0.422993	5.42e-23	postive
TRDV1	LINC02195	0.470106	1.08e-28	postive
CREB1	AC025178.2	0.500881	6.36e-33	postive
RFXAP	AC025178.2	0.45136	2.57e-26	postive
PSMD6	AC025178.2	0.426157	2.39e-23	postive
UBR1	AC025178.2	0.43997	6.06e-25	postive
ZC3HAV1	AC025178.2	0.479014	7.14e-30	postive
[truncated: 47,937 more rows]
