# Supplementary material for: Immune-Related lncRNA Pairs as Prognostic Signature and Immune-Landscape Predictor in Lung Adenocarcinoma
Source: Front Oncol. 2022 Jan 10;11:673567. doi: 10.3389/fonc.2021.673567 (PMC8784752; doi:10.3389/fonc.2021.673567)
Supplement: Supplementary file 2 [file DataSheet_2.xls]

## Sheet: Table S2
Identified 160 differentially expressed irlncRNAs (DEirlncRNAs)
lncRNA	conMean	treatMean	logFC	p value	FDR
AL590666.2	0.1993	2.8128	3.8187	0	0
AL109615.3	0.2482	2.2926	3.2072	0	0
FAM83A-AS1	0.0329	3.3642	6.6741	0	0
AC068305.2	0.0841	0.8089	3.2652	0	0
AC109446.3	0.1907	1.0315	2.4352	0	0
AL033397.1	0.0352	1.8046	5.6797	0	0
KCNMB2-AS1	0.0267	1.3974	5.7079	0	0
AC124319.1	0.4227	1.7132	2.019	0	0
AC037198.1	0.4418	2.7785	2.6527	0.0107	0.0139
LINC01705	0.0384	0.6652	4.1135	0	0
LINC02036	0.2625	1.1212	2.0947	0	0
AC099850.4	1.1726	6.7832	2.5322	0	0
AP001429.1	0.0775	0.8159	3.3955	0	0
LINC02257	0.573	3.022	2.399	0	0
LINC01559	0.0073	0.6467	6.465	0	0
SMIM25	22.638	4.466	-2.3417	0	0
LINC00513	0.1896	1.1423	2.591	0.0002	0.0003
NAALADL2-AS2	0.0085	0.6886	6.3417	0	0
PABPC4-AS1	0.1949	0.8003	2.0378	0	0
AC092115.4	0.0716	0.5733	3.0009	0	0
ZFPM2-AS1	0.0424	1.8872	5.4764	0	0
LINC01842	0.0562	0.7205	3.6809	0	0
AL691482.4	0.8668	3.6657	2.0803	0	0
LINC01214	0.0122	1.3085	6.75	0	0
AL049836.1	0.1777	0.7861	2.1453	0	0
FENDRR	9.3543	0.6488	-3.8497	0	0
AP003119.2	0.2275	0.9368	2.0422	0	0
LINC00942	0.0387	4.0619	6.713	0	0
AC104984.5	4.0006	0.2695	-3.892	0	0
AL162595.1	0.1929	1.1099	2.5246	0	0
TDRKH-AS1	0.2441	1.0708	2.1331	0	0
UBE2Q1-AS1	0.1589	0.6388	2.0069	0	0
PCAT19	6.6686	1.2964	-2.3629	0	0
LINC00665	0.64	3.5488	2.4712	0	0
LINC00941	0.0689	0.677	3.297	0.0001	0.0002
AC105219.1	0.0695	0.6049	3.1212	0	0
AL445524.1	1.1141	7.9028	2.8265	0	0
LINC01607	0.1918	1.1867	2.6295	0	0
LINC00342	2.18	9.5963	2.1382	0	0
PCAT6	0.7766	5.6298	2.8578	0	0
LINP1	0.0731	1.3455	4.2021	0	0
LINC02321	0.105	0.7482	2.8333	0	0
AP003119.1	0.0547	0.7081	3.6952	0	0
AC011503.2	0.2403	1.1172	2.2167	0	0
AC093110.1	10.042	1.1877	-3.0798	0	0
LUCAT1	0.1965	2.1401	3.4448	0	0
AC136475.3	3.5739	15.9905	2.1617	0	0
AC107959.3	0.1868	0.9755	2.385	0	0
AC110619.1	0.132	0.6165	2.2239	0	0
TYMSOS	0.1455	0.8969	2.6238	0	0
LINC02474	0.0602	1.9073	4.9864	0	0
AL512413.1	0.1934	0.8961	2.2124	0	0
AC129507.4	0.2743	3.3001	3.5887	0.0001	0.0001
AC022784.1	0.0562	1.6255	4.8536	0	0
AC244153.1	3.2322	0.6114	-2.4023	0	0
SCAT2	0.1822	0.855	2.2306	0	0
AL365181.2	0.0394	1.6209	5.3628	0	0
LINC01116	0.3167	1.3766	2.12	0	0
EGOT	0.0831	0.5859	2.8173	0	0
AC005041.3	0.2096	0.8922	2.0894	0	0
LINC02159	0.0457	0.8765	4.2599	0	0
AL035409.1	1.6653	0.3838	-2.1174	0	0
HIF1A-AS3	0.3103	2.312	2.8974	0	0
AC020907.1	0.0125	0.9202	6.2046	0	0
AC092171.4	0.1715	0.7014	2.0323	0	0
AL049555.1	0.1376	1.3957	3.3426	0	0
AP001189.3	3.5795	0.6781	-2.4003	0	0
U52111.1	0.1217	0.6481	2.4133	0	0
AC007014.2	0.1347	0.6097	2.1783	0	0
BCAR3-AS1	0.3089	1.312	2.0866	0	0
AC133644.1	0.1538	0.6967	2.1791	0	0
LINC01348	0.1078	0.7707	2.8372	0	0
AC004264.1	0.1912	0.8125	2.0872	0	0
DPP4-DT	0.1692	0.9107	2.4281	0	0
LINC02418	0.0028	0.7067	7.9881	0.0002	0.0002
LINC02154	3.9638	0.4301	-3.2042	0	0
AC138393.3	0.1213	0.7518	2.6312	0	0
AC105219.3	0.0988	0.7448	2.9149	0	0
AC011511.5	3.2442	0.6066	-2.4191	0	0
AC074135.1	0.1855	0.8712	2.2317	0.0038	0.0052
LINC02014	0.0858	1.4363	4.0659	0	0
AC010719.1	0.215	1.6611	2.9495	0	0
AC083809.1	0.1642	5.4131	5.0425	0.0004	0.0007
AC120498.4	0.0116	1.0153	6.4579	0	0
AL109761.1	0.0744	0.5772	2.9555	0	0
LINC01765	3.1356	0.5486	-2.5149	0	0
AL645608.8	0.0298	0.5799	4.2821	0	0
AC125807.2	3.028	0.7475	-2.0183	0	0
LINC00973	0.0245	1.9785	6.3351	0	0
AC016773.2	0.2086	0.8975	2.1052	0	0
AP002498.1	0.1106	2.0081	4.1829	0	0
MIR31HG	0.0534	0.5839	3.4517	0	0
MIR9-3HG	0.0905	0.6446	2.8331	0	0
AL157838.1	0.1398	0.9013	2.6891	0	0
AC004884.2	0.0972	0.9682	3.3163	0	0
AC245041.1	3.8953	0.912	-2.0946	0	0
AL096828.3	0.238	1.0877	2.1923	0	0
PARAL1	5.8629	0.7934	-2.8855	0	0
AC108451.2	0.0471	0.7831	4.0548	0	0
AL365181.3	0.1878	4.2089	4.4858	0	0
LINC02544	0.0869	1.1591	3.7376	0	0
LINC01614	0.2176	3.2999	3.9229	0	0
AL353804.2	0.1535	0.6748	2.1362	0.0044	0.006
AL096865.1	0.1043	0.5684	2.4467	0	0
AL136115.2	0.1624	0.6846	2.0754	0.0004	0.0007
AC026785.3	0.0042	1.8875	8.8105	0	0
AL355312.4	1.3522	9.1672	2.7612	0	0
HAGLROS	0.128	0.8056	2.6537	0	0
AC008875.1	0.1341	0.614	2.1953	0	0
AL391427.1	0.1221	1.963	4.0073	0	0
AC006017.1	0.1378	0.5558	2.0117	0	0
LINC00582	0.1427	0.6108	2.0982	0	0
LINC01655	0.4415	2.124	2.2663	0	0
LINC00958	0.1747	1.0427	2.5771	0.0252	0.0311
LINC00511	0.3202	3.0543	3.2538	0	0
AC245041.2	4.2098	0.7612	-2.4674	0	0
AL022313.2	0.1104	0.8791	2.9928	0	0
SNHG4	0.289	1.5379	2.412	0	0
LINC01936	4.8037	0.9713	-2.3062	0	0
LINC00460	0.1156	2.5531	4.4647	0	0
AC026369.3	8.8382	0.9208	-3.2627	0	0
LINC01876	0.1432	0.8158	2.5107	0	0
AC022211.2	0.2237	1.0134	2.1792	0	0
DTNB-AS1	0.2821	1.4742	2.3858	0	0
LINC01977	0.0307	0.9941	5.0162	0	0
ITGB1-DT	0.0442	0.5977	3.7586	0	0
LINC01564	0.1744	1.4266	3.0324	0	0
BCAR4	0.0065	0.7781	6.9083	0	0.0001
AP005233.2	0.0289	2.0626	6.1589	0	0
AC013457.1	5.148	0.6256	-3.0408	0	0
AC063965.2	0.1979	1.1063	2.4826	0.0067	0.0089
AC027288.3	5.2204	0.6204	-3.0728	0	0
SRGAP3-AS2	7.2027	1.5329	-2.2323	0	0
AL442224.1	0.0718	1.0699	3.8965	0.0019	0.0026
AC026368.1	0.152	0.9839	2.6948	0	0
AC079384.1	0.0918	1.3176	3.8429	0.0082	0.0107
LINC02362	0.1553	1.0747	2.791	0	0
AC027228.2	0.0518	0.8308	4.0027	0	0
PVT1	0.413	3.0606	2.8897	0	0
LINC01535	0.1154	0.5497	2.2518	0	0
DPP10-AS1	0.1551	1.834	3.5637	0.0003	0.0004
LINC01843	0.2338	1.124	2.2653	0	0
AL031058.1	0.4155	1.9493	2.2299	0	0
AC026355.2	0.3703	1.6838	2.185	0	0
LINC01290	1.9416	0.476	-2.0281	0	0
C2CD4D-AS1	2.5358	10.7901	2.0892	0	0
SCAT8	0.1212	2.097	4.1129	0	0
AP000553.2	0.095	0.8673	3.1899	0	0
DRAIC	0.2367	3.9064	4.045	0.0018	0.0026
LINC02398	0.0456	0.6734	3.8845	0	0
AL590226.1	6.4051	0.5078	-3.6568	0	0
SLC12A9-AS1	0.2662	1.3165	2.3062	0	0
LANCL1-AS1	3.8361	0.3738	-3.3592	0	0
AC073316.2	0.0418	0.7059	4.0774	0	0
AL022322.1	0.2667	1.0913	2.0328	0	0
AC131971.1	0.0555	0.6857	3.6274	0.0003	0.0005
LINC01511	0.012	0.6435	5.7408	0	0
MIR3945HG	5.2059	0.4975	-3.3874	0	0
AC009275.1	0.0968	0.5439	2.4903	0	0
AC100826.1	0.0192	0.9503	5.6271	0	0
